# Supplementary material for: Pharmacological markers of HIV prevention for oral pre-exposure prophylaxis in men who have sex with men
Source: Nat Commun. 2026 May 10;17:4213. doi: 10.1038/s41467-026-72907-6 (PMC13157487; doi:10.1038/s41467-026-72907-6)
Supplement: Supplementary file 4 — Source Data [file 41467_2026_72907_MOESM4_ESM.xlsx]

## Sheet: Figure1a-e
trial	obs_time	incidence	Ninf	arm	figure
IPERGAY	223	[6.3, 3.3, 9.9]	NaN	placebo	1a
IPERGAY	221	NaN	2	intervention	1a
IPERGAY	[31, 22, 42]	[9.4, 0.0, 28.7]	2	undetected	1a
IPERGAY	[190, 177, 199]	NaN	0	detected	1a
iPrEX	1619	[4.0, 3.0, 4.9]	NaN	placebo	1b
iPrEX	1628	NaN	34	intervention	1b
iPrEX	[798, 749, 847]	[4.0, 2.2, 6.1]	31	undetected	1b
iPrEX	[830, 781, 879]	NaN	3	detected	1b
PURPOSEII				placebo	1c
PURPOSEII	828	NaN	8	intervention	1c
PURPOSEII	[174, 149, 199]	[4.0, 0.6, 9.1]	6	undetected	1c
PURPOSEII	[654, 629, 679]	NaN	2	detected	1c
HPTN083	NaN	NaN	NaN	placebo	1d
HPTN083	3123	NaN	39	intervention	1d
HPTN083	[437, 406, 500]	[7.8, 4.5, 11.8]	33	undetected	1d
HPTN083	[2685, 2655, 2717]		6	detected	1d
DISCOVER	NaN	NaN	NaN	placebo	1e
DISCOVER	4373	NaN	11	intervention	1e
DISCOVER	[175, 131, 219]	[6.2, 1.9, 11.9]	10	undetected	1e
DISCOVER	[4198, 4154, 4242]		1	detected	1e

## Sheet: Figure1f
trial	ci_lower	mean	ci_upper
IPERGAY	0	9.43987	28.3034
IPERGAY_placebo	3.22549	6.27726	9.85809
iPrEx	2.25717	3.99844	6.10833
iPrEx_placebo	3.01541	3.95492	4.95695
HPTN083	4.50265	7.75827	11.6549
PURPOSEII	0.595145	3.99922	8.86976
DISCOVER	1.9418	6.24658	11.9902

## Sheet: Figure1g
IPERGAY	iPrEX	PURPOSE2	HPTN083	DISCOVER
91	86	90	97	99
100	86	86	95	98
98	81	97	96	98
96	90	78	97	98
78	88	89	97	99
78	94	92	97	99
59	72	94	98	99
99	91	85	95	99
96	92	91	97	99
98	92	82	96	99
36	94	86	96	99
100	92	95	93	99
99	95	97	95	99
83	86	92	96	99
81	89	84	96	98
81	67	94	98	99
88	63	52	97	99
95	83	70	99	99
92	78	91	97	96
88	84	81	96	99
96	81	97	96	98
76	71	86	96	99
88	95	86	96	99
90	64	91	97	99
93	92	93	97	98
98	81	87	96	99
82	95	78	95	99
94	95	93	93	99
96	91	82	95	99
54	91	76	95	99
96	62	90	98	99
80	97	68	95	99
61	94	97	97	98
100	95	90	96	99
100	91	98	94	99
99	86	83	98	99
88	95	97	97	99
70	85	74	96	99
97	89	58	98	99
93	78	55	94	99
74	95	87	95	99
94	80	67	98	99
47	83	88	97	99
100	89	83	96	99
86	92	83	94	98
97	90	90	98	99
88	83	75	96	99
94	53	93	95	99
95	92	89	97	99
81	97	96	98	99
100	93	84	94	99
98	88	98	98	98
100	95	89	97	99
100	87	97	96	98
96	89	53	97	99
100	88	92	98	99
68	88	94	96	99
82	93	61	95	98
53	89	89	98	99
89	85	93	97	99
91	84	89	96	99
87	73	64	97	99
99	90	91	97	96
90	83	63	98	99
87	80	94	98	99
95	91	59	96	99
76	91	73	96	99
99	92	81	97	99
64	89	90	96	99
100	95	98	97	99
98	95	71	96	99
82	93	73	95	99
14	91	84	97	99
99	85	94	97	99
97	97	87	98	99
98	84	83	97	99
98	82	89	95	99
64	88	80	96	99
90	75	85	98	98
73	97	83	96	99
99	90	93	97	99
96	89	96	97	99
89	91	93	96	99
61	88	86	98	99
88	72	88	94	99
89	90	72	97	99
98	92	92	95	99
97	87	90	94	97
100	92	95	97	99
93	83	77	97	99
73	83	93	97	99
98	81	91	97	99
98	86	80	97	99
95	94	91	96	99
98	93	96	97	98
94	87	96	97	99
94	90	92	96	99
92	92	60	97	97
41	83	95	98	99
71	81	91	95	99
45	97	82	98	99
96	90	77	94	99
89	97	71	96	99
94	86	61	96	99
100	91	93	97	99
85	83	79	95	99
92	84	51	98	99
98	89	85	98	99
84	85	87	97	99
65	81	75	97	99
87	84	59	98	99
79	72	77	98	98
100	92	91	97	99
99	88	67	97	99
96	78	89	97	98
99	81	74	97	99
99	78	77	96	99
81	90	85	97	99
100	78	69	94	96
95	92	76	96	99
99	69	83	97	99
100	84	83	98	98
89	94	92	98	99
72	92	66	97	99
84	76	95	97	99
92	93	94	95	98
99	88	93	97	98
99	94	82	94	99
17	90	94	96	99
94	91	76	97	99
92	98	72	96	99
84	83	59	94	99
73	90	96	98	99
89	88	82	96	99
100	73	96	94	99
89	67	81	94	99
94	79	96	96	99
97	91	95	95	99
90	90	96	98	98
100	89	87	96	99
100	72	95	98	99
86	88	97	95	99
94	95	83	97	99
88	87	85	97	98
87	90	92	97	98
49	93	82	97	99
96	93	93	98	99
94	89	66	96	99
56	94	88	97	99
87	87	72	98	99
100	94	81	94	99
85	83	80	94	97
77	84	94	96	99
94	75	77	97	99
100	93	94	96	99
85	87	93	95	99
97	83	87	97	99
98	83	79	97	99
85	95	79	96	99
98	93	87	96	99
90	89	37	97	99
96	90	88	98	99
96	88	97	97	99
95	87	74	98	99
68	95	89	96	99
99	79	97	96	99
89	87	95	97	99
81	86	94	98	99
51	88	94	97	99
96	88	82	98	98
97	89	95	99	98
32	80	96	94	99
94	89	87	94	98
84	83	84	95	99
97	82	85	96	99
80	76	83	95	99
97	92	78	98	98
91	87	90	93	99
100	90	89	96	99
76	92	87	95	99
90	91	69	98	99
72	88	93	97	99
100	87	76	98	97
99	86	71	99	99
86	91	90	97	98
97	88	85	96	99
99	94	63	95	99
95	94	84	95	99
95	81	93	97	98
85	80	90	93	99
69	90	84	94	99
100	85	77	97	98
100	69	90	97	99
96	94	95	97	99
89	83	90	96	99
90	95	94	98	99
98	92	88	97	98
100	92	92	95	99
100	82	95	98	99
98	83	93	98	98
97	89	96	94	99
67	81	86	96	99
79	85	95	97	99
100	85	90	95	99
96	81	95	98	99
21	82	58	96	98
70	93	91	98	98
97	81	94	97	99
13	71	76	97	99
79	90	91	95	99
95	97	94	95	99
97	85	81	94	99
97	79	85	96	99
84	90	89	96	99
98	95	88	98	99
85	93	58	96	99
89	90	69	98	99
98	85	69	96	99
97	89	80	98	99
99	78	80	99	99
97	91	92	96	98
95	92	89	98	99
69	96	93	97	99
90	84	65	98	99
86	69	87	97	99
85	89	83	96	98
100	92	94	96	99
91	93	92	94	98
100	82	95	97	99
96	84	60	99	98
99	89	92	97	99
94	85	88	96	98
96	94	94	98	96
94	88	88	98	99
82	93	88	96	99
98	90	61	92	99
87	93	91	95	99
40	86	81	98	99
97	93	48	98	99
80	84	64	96	99
100	89	97	96	99
100	83	83	98	98
100	88	95	98	98
91	85	97	98	99
30	84	96	97	99
100	96	95	96	99
92	81	95	97	99
100	93	81	96	99
100	97	74	98	99
99	69	90	96	99
88	91	87	98	99
91	84	69	96	99
99	73	91	98	99
89	87	89	96	99
79	95	95	96	99
95	66	90	97	98
100	90	89	94	98
97	89	86	98	99
95	94	87	97	99
69	77	97	97	99
96	91	73	98	99
100	91	86	98	99
76	91	91	97	99
94	96	86	98	99
99	93	81	94	99
98	73	81	95	98
97	88	79	97	99
97	87	83	96	99
90	85	95	97	99
88	88	88	96	98
99	87	79	96	98
99	87	84	98	99
99	97	70	97	98
100	77	95	99	99
94	95	85	98	99
94	88	98	96	99
99	90	83	96	99
97	93	94	96	99
97	86	80	98	99
99	87	66	93	97
100	87	55	96	98
89	86	90	98	99
91	95	82	97	99
69	93	86	96	97
96	79	94	95	99
48	79	80	98	99
93	87	82	98	99
95	78	94	96	99
87	90	87	96	99
96	80	94	98	99
45	89	84	98	99
49	64	85	98	99
99	85	75	97	99
90	91	96	98	99
74	88	95	96	98
94	97	98	95	98
98	94	85	97	99
83	86	94	97	99
96	74	85	98	99
67	94	86	94	98
56	95	94	98	99
95	93	76	96	99
95	80	78	97	99
97	98	82	93	99
98	84	93	97	99
100	92	84	97	99
94	95	84	96	99
89	83	99	95	99
99	95	84	97	99
87	85	80	98	99
93	97	90	96	99
65	84	93	96	99
41	96	65	96	99
100	75	90	98	99
99	92	56	96	99
97	89	88	91	99
92	88	80	98	99
80	83	82	97	99
78	92	87	95	99
85	82	96	99	99
95	89	92	97	99
98	84	96	97	96
97	96	91	96	99
87	71	34	98	99
100	82	80	96	99
98	83	96	96	99
95	87	90	95	99
96	83	98	98	99
92	88	74	97	99
85	94	82	97	99
90	92	84	95	98
98	90	83	97	99
29	77	80	98	99
73	91	86	96	99
54	81	90	98	99
51	93	82	96	99
99	84	67	98	99
97	87	92	93	99
93	86	86	97	99
70	94	89	99	98
94	79	86	99	99
93	89	95	96	99
80	80	89	96	99
92	92	96	94	99
91	95	88	98	99
96	87	81	97	99
96	88	84	96	99
53	95	88	95	99
91	89	88	98	99
96	88	91	97	98
94	90	79	96	99
99	91	91	96	99
97	79	93	96	99
79	93	91	97	99
63	87	87	98	99
97	76	98	98	99
42	93	85	97	99
96	86	70	98	99
100	78	94	96	99
95	90	78	96	98
91	94	92	99	99
97	94	76	96	98
93	96	46	96	99
95	94	75	99	99
100	57	84	95	99
91	86	70	98	99
100	93	77	98	99
100	86	93	97	99
82	90	93	90	99
63	90	94	96	96
70	86	94	95	99
34	95	85	96	99
69	89	95	98	99
97	88	88	96	99
63	98	87	96	99
89	88	92	97	99
99	82	78	97	98
39	89	93	98	99
99	93	86	96	99
87	93	72	98	99
73	93	71	97	99
97	92	75	96	99
96	84	95	96	99
99	94	98	96	99
98	95	84	97	99
99	82	81	96	99
87	80	78	98	99
80	97	94	97	99
98	94	78	98	99
99	95	96	94	99
100	94	91	96	98
92	89	95	93	98
91	91	89	96	99
98	89	91	98	99
90	74	90	93	99
100	92	94	96	99
99	89	94	95	99
92	91	89	96	99
98	89	90	98	99
98	88	96	97	99
71	81	96	97	99
100	84	91	96	97
94	81	35	98	99
99	82	70	97	99
89	97	94	96	99
100	81	67	96	99
91	84	78	98	99
24	90	79	97	99
100	90	90	97	99
68	81	89	96	99
89	93	81	95	99
100	93	78	97	99
100	83	93	97	99
95	85	96	97	99
96	96	61	97	99
93	93	73	95	99
88	91	90	98	99
89	77	93	98	99
97	87	93	98	99
98	89	92	96	99
99	82	95	96	99
98	88	78	98	99
68	90	70	97	99
94	85	90	97	99
59	93	94	98	98
95	94	89	97	98
93	85	97	97	98
100	94	93	93	97
90	78	92	94	99
73	94	63	92	99
77	81	70	98	98
98	77	93	96	99
96	91	77	97	99
70	88	53	98	98
67	95	96	97	99
97	86	95	97	99
64	85	78	96	97
99	88	93	98	98
97	88	60	95	99
66	86	81	94	99
67	91	90	95	99
100	92	93	96	99
91	94	39	96	99
91	97	83	97	99
99	84	78	95	99
100	92	99	97	99
100	87	91	94	99
98	91	85	95	98
91	88	66	97	99
66	98	90	98	99
98	92	90	98	99
95	96	94	98	99
92	93	81	97	98
100	95	98	97	97
72	93	86	97	99
94	88	82	97	99
24	84	83	95	99
93	86	88	97	98
58	69	96	96	99
73	89	92	96	99
73	89	89	97	99
97	89	75	95	99
98	97	74	96	99
96	95	87	94	99
100	81	92	99	99
91	86	92	95	99
87	87	79	96	99
99	86	69	98	99
84	93	84	97	99
100	89	96	95	99
26	90	88	96	99
100	94	82	95	99
52	93	83	95	99
100	80	73	94	98
95	92	87	96	99
100	87	93	98	99
64	85	97	97	99
95	74	87	97	99
100	88	75	95	99
95	86	91	96	99
96	84	93	98	96
97	91	65	94	99
93	92	94	98	99
96	84	94	97	99
96	74	87	98	99
100	94	89	96	99
53	65	92	96	98
87	95	91	98	99
100	90	46	98	99
100	85	72	96	97
93	84	75	99	99
96	65	93	94	99
87	83	86	94	98
81	80	88	97	98
93	90	93	97	99
90	81	83	98	99
96	89	92	96	99
65	90	86	93	99
100	85	84	97	99
100	72	83	96	99
97	73	97	96	99
95	71	93	97	99
88	92	49	94	99
99	85	97	97	99
97	93	93	96	99
79	87	74	97	99
100	88	66	97	99
99	89	82	95	99
100	92	90	95	99
98	84	90	96	98
96	79	81	95	99
92	89	86	97	99
100	85	78	99	99
99	88	61	97	99
53	91	88	97	99
41	88	83	96	99
91	90	88	96	99
99	89	97	98	99
100	92	73	99	99
77	92	17	97	99
96	89	66	96	99
91	91	87	98	99
100	94	92	95	99
99	87	89	98	97
99	87	87	98	99
93	92	84	95	99
92	90	82	99	99
87	76	84	99	99
58	95	90	98	99
99	72	75	97	99
99	92	93	96	99
100	92	89	97	98
100	96	81	96	98
95	75	87	95	99
98	90	97	96	99
100	87	49	97	98
99	85	77	94	98
85	78	86	96	97
93	89	90	93	99
75	88	78	97	98
100	78	96	97	99
96	90	90	94	99
84	92	95	98	99
97	92	83	93	99
96	95	94	97	99
90	87	84	98	98
72	96	80	98	99
97	94	96	93	99
94	85	68	98	99
98	81	96	98	99
94	87	86	97	98
99	87	98	97	99
95	90	88	94	99
95	90	93	97	99
99	92	34	96	99
92	89	87	98	99
75	78	92	96	98
43	94	93	97	99
98	85	75	95	99
96	97	85	95	98
97	79	85	95	99
83	96	70	94	99
76	78	86	97	99
29	83	94	98	99
90	74	82	97	99
96	92	86	97	99
91	94	97	97	99
93	87	55	96	98
100	95	89	96	99
90	90	92	96	99
94	90	93	97	98
98	94	92	95	99
91	85	92	92	96
96	86	63	97	99
99	95	88	98	99
100	95	93	97	97
77	97	69	98	99
100	95	41	97	99
94	80	94	97	98
86	93	92	97	99
93	87	85	98	99
100	98	96	95	99
94	88	93	96	99
89	89	97	95	99
96	89	96	97	98
85	85	87	98	98
65	76	93	96	99
75	95	91	96	99
75	93	94	98	99
78	80	93	97	99
76	93	74	97	98
97	90	79	98	98
81	87	80	97	99
90	84	94	97	99
100	94	94	94	99
93	91	87	95	98
97	89	89	96	99
80	90	94	97	99
81	78	82	98	98
51	88	61	99	99
79	82	87	98	99
87	82	96	96	99
80	91	93	98	99
68	95	84	97	99
74	87	64	96	99
93	82	90	97	99
83	91	94	92	99
90	94	91	95	99
94	92	86	98	98
97	94	72	97	97
50	89	96	96	98
99	92	81	97	97
96	80	79	98	99
66	86	94	97	99
99	87	98	96	99
100	89	91	95	99
60	95	90	96	99
87	94	82	99	99
99	80	49	96	99
98	81	77	97	98
81	86	89	97	97
83	85	74	98	99
91	90	95	97	99
94	95	77	97	98
96	96	88	96	99
91	91	88	93	99
93	94	90	98	98
98	89	83	98	99
49	82	95	98	99
86	89	86	98	99
98	89	92	98	99
100	92	90	97	98
94	83	71	98	98
95	86	90	97	98
71	86	89	95	98
93	96	95	96	99
95	88	95	99	99
85	92	74	96	99
86	92	67	98	99
91	84	82	94	99
36	90	98	96	98
89	95	50	96	99
83	88	91	94	99
89	96	90	95	99
73	83	90	95	99
100	76	78	98	99
96	94	79	94	98
97	94	86	96	99
98	98	69	92	99
94	91	66	97	99
67	95	68	97	99
95	93	89	97	99
96	94	85	96	99
98	90	82	95	98
92	86	82	97	99
75	95	78	98	99
87	87	85	95	98
90	89	77	97	99
97	88	91	96	99
95	89	72	95	99
90	88	97	97	99
100	74	68	97	98
96	94	96	95	99
85	88	94	96	99
70	90	91	98	99
78	80	96	98	99
85	60	73	98	99
79	84	76	97	99
81	92	80	97	98
87	78	79	96	99
80	95	82	94	99
100	83	89	96	99
66	82	53	97	99
95	82	84	96	99
92	67	80	98	99
100	93	90	95	99
72	94	98	96	99
91	90	88	95	99
100	82	86	96	99
99	85	84	93	98
99	88	93	96	99
86	96	65	96	98
80	84	97	97	99
97	92	85	97	98
100	88	82	96	99
95	85	97	97	99
95	88	96	97	99
87	76	90	96	99
98	93	47	98	98
81	83	92	97	99
89	92	83	96	98
92	76	85	98	97
94	96	75	98	99
85	82	88	99	99
73	94	92	97	98
96	93	81	96	99
87	96	96	96	98
96	88	77	97	99
78	92	64	99	99
94	86	90	97	99
95	82	94	98	99
56	88	97	96	99
89	81	93	96	99
75	97	77	98	99
61	78	98	98	99
100	90	96	99	99
89	90	75	98	99
99	89	89	96	99
86	91	89	97	99
97	79	86	98	99
98	89	98	97	99
96	85	63	96	99
93	96	90	96	98
92	92	78	97	99
90	97	88	94	99
100	73	93	97	98
99	84	80	95	99
100	82	85	96	99
74	66	97	98	99
98	83	93	97	99
100	91	89	98	98
81	83	78	96	99
62	89	86	98	99
98	94	93	95	99
95	91	94	93	99
99	87	79	98	98
76	86	91	98	99
99	88	69	96	99
82	81	51	99	99
79	90	89	97	99
79	86	79	98	99
99	94	66	97	99
97	92	92	97	99
95	90	87	96	98
90	86	93	96	99
99	83	91	97	99
91	93	92	97	99
99	88	82	93	99
93	83	80	96	99
91	82	90	95	98
93	81	77	98	98
88	93	94	97	98
98	83	88	98	97
94	89	79	98	99
84	88	90	97	99
100	90	96	99	99
91	94	67	96	99
95	94	70	95	98
100	88	94	96	99
96	68	70	97	99
73	87	58	98	98
100	90	83	97	99
96	89	87	96	99
89	91	89	97	99
76	81	88	97	99
99	91	96	95	99
96	82	93	97	99
95	92	98	98	99
100	86	87	98	99
98	92	67	97	99
78	74	97	96	99
88	87	26	94	99
85	92	93	97	99
98	83	55	98	99
47	93	93	96	99
95	90	96	96	99
98	90	85	98	99
99	86	79	98	99
90	88	79	97	99
99	90	87	95	99
72	88	75	95	99
99	91	91	95	98
75	87	84	97	99
91	82	83	95	98
99	83	87	98	99
77	62	88	99	99
84	85	73	96	99
98	92	92	97	99
98	93	95	97	99
97	82	81	98	98
97	96	76	98	99
95	89	93	94	99
86	95	76	95	99
90	92	58	98	99
81	92	90	97	99
100	77	79	95	98
96	83	76	97	99
92	65	98	98	97
93	92	81	95	98
100	86	95	98	99
78	93	76	94	99
96	86	94	98	98
94	93	87	97	99
96	80	66	96	99
33	81	92	97	99
99	86	95	98	99
100	87	75	98	98
95	86	92	96	99
97	92	86	97	99
100	78	93	97	99
97	86	92	97	99
78	94	52	98	98
96	76	76	91	99
96	96	87	96	97
92	97	96	97	99
98	77	83	95	99
100	85	90	98	99
100	86	41	97	97
93	93	92	97	99
72	90	90	98	99
100	91	92	96	98
99	92	95	97	99
74	79	74	91	99
100	93	80	96	99
99	92	99	95	98
94	90	74	97	99
96	94	92	97	98
91	91	92	96	99
58	82	91	97	99
89	87	79	95	99
99	88	78	98	95
12	75	91	94	99
89	96	76	98	99
91	80	91	97	99
95	91	87	97	99
100	89	85	96	98
90	71	82	98	99
90	95	97	96	99
98	94	88	97	99
93	89	89	99	98
84	83	97	98	99
93	79	91	97	99
76	86	97	99	99
80	84	70	97	99
94	89	94	95	99
92	96	83	96	99
100	90	94	96	99
90	94	94	96	99
96	91	81	98	99
96	88	85	97	99
27	94	92	93	99
97	88	69	98	97
80	94	93	96	99
100	85	70	99	98
77	80	96	98	99
92	94	81	98	98
67	90	89	98	99
100	94	71	95	99
94	96	81	97	99
96	75	85	95	99
62	89	87	96	98
98	86	0	97	99
83	90	95	93	99
100	93	35	99	99
82	84	93	98	99
81	89	87	96	99
49	92	88	97	99
93	80	78	97	99
95	93	90	98	99
61	90	88	97	99
98	96	75	96	96
93	86	79	96	99
95	79	64	96	99
93	89	64	98	99
92	77	43	95	99
95	96	78	94	99
78	73	91	98	99
81	92	82	98	99
99	89	83	98	99
100	86	73	97	98
91	76	89	97	99
87	90	83	97	99
97	90	91	94	99
92	84	92	97	98
41	95	89	92	99
78	85	81	96	99
98	88	88	98	98
97	89	80	96	99
42	78	95	98	99
84	95	93	96	98
84	86	87	96	99
97	77	97	97	99
35	87	88	98	99
71	90	83	97	98
99	89	69	98	99
80	91	88	93	99
97	75	95	98	99
85	84	95	95	99
70	93	90	98	99
85	77	85	96	99
98	94	91	98	98
99	78	93	97	99
99	93	85	95	99
91	86	87	98	99
97	90	91	96	99
82	81	95	96	99
88	76	93	98	99
100	83	50	95	99
27	80	72	95	99
67	85	94	97	99
83	89	94	98	98
42	90	85	95	99
81	93	89	97	97
96	91	96	97	98
92	90	96	98	95
100	87	93	98	98
99	88	78	98	99
90	87	92	97	99
86	94	69	96	99
91	83	95	95	99
96	62	74	97	99
86	91	91	99	99
96	82	90	97	99
92	94	93	92	99
95	94	89	97	98
93	77	63	97	99
88	78	92	97	99
100	88	84	97	98
98	90	82	97	99
76	84	98	95	99
99	92	89	98	98
94	90	92	97	99
100	85	88	96	99
99	70	93	96	97
92	92	92	98	99
38	83	91	98	99
86	93	99	96	99
95	87	86	93	99
96	90	92	94	99
86	94	93	96	99
76	94	84	97	99
99	86	86	97	99
100	83	97	97	99
95	93	55	97	99
80	87	83	93	99
87	82	87	95	99
34	95	14	96	99
100	82	95	95	98
73	71	81	94	99
96	69	80	97	99
87	90	94	98	99
95	91	81	98	99
97	85	91	98	99
99	85	94	97	99
83	86	93	97	99
24	91	93	96	99
76	75	68	99	99
100	95	67	95	98
99	83	82	95	99
96	99	56	96	99
96	81	87	99	99
97	92	85	99	99
80	83	89	98	99
100	77	82	97	99
92	94	87	97	99
91	94	83	99	98
94	87	77	97	98
54	91	91	98	99
79	89	91	96	99
98	94	94	96	98
66	85	95	98	99
96	89	92	95	99
85	88	91	98	99
91	86	62	97	98
87	94	70	98	99
90	81	94	96	99
98	80	79	97	99
88	90	84	97	99
95	91	74	97	99
93	82	77	97	97
97	87	93	98	99
100	96	80	97	98
98	84	86	96	99
83	91	74	98	99
45	92	91	96	99
86	88	92	96	99
96	96	84	95	99
56	92	93	98	99
94	88	79	96	96
96	90	91	96	99
89	91	92	98	98
98	90	97	98	97
71	94	79	95	99
64	86	68	98	99
98	85	80	98	98
94	83	72	94	99
97	73	75	98	99
92	73	83	97	99
85	94	85	97	99
99	91	95	97	99
99	91	77	97	99
97	90	97	93	99
87	94	94	98	99
96	88	95	93	99
90	94	96	97	99
68	86	92	95	99
100	95	93	98	96
76	91	86	96	99
100	84	88	97	98
93	89	96	96	98
81	89	84	98	99
95	80	58	97	99
99	90	93	98	98
98	85	89	94	99
99	74	94	95	99
97	96	66	97	99
97	91	90	98	99
99	94	80	94	99
85	91	95	94	99
94	86	70	95	99
84	89	94	97	99
100	91	68	96	99
100	96	52	98	99
50	84	79	94	99
97	94	83	95	99
100	95	90	96	98
80	91	72	97	99
95	95	86	97	99
100	87	77	95	99
47	96	94	98	98
97	91	59	96	99
88	73	84	97	99
100	95	90	97	99
100	88	96	95	99
100	88	95	98	99
93	90	95	98	99
99	80	64	96	99
99	88	94	97	99
89	93	93	96	99
99	68	95	97	98
49	84	82	96	99
96	58	96	98	99
84	87	85	95	98
74	92	90	92	99
65	93	86	96	99
97	96	86	95	99
90	90	88	97	99
98	84	84	95	99
61	95	93	98	99
89	93	90	96	99
95	90	91	97	99
99	91	79	97	99
89	95	97	99	99
96	92	91	99	99
99	86	77	98	99
96	92	92	98	99
84	73	76	96	97
40	87	64	98	99
99	87	88	98	99
37	81	89	93	99
99	70	77	97	99
95	80	83	95	98
100	91	97	97	99
99	93	81	97	99
100	97	74	97	99
90	86	98	97	99
98	90	82	98	99
92	95	91	97	98
94	81	79	98	99
96	92	89	96	99
99	92	85	96	97
100	77	97	97	99
98	94	86	96	99
92	93	89	96	97
92	72	96	97	99
98	78	98	97	99
85	74	69	97	99
72	86	94	96	99
90	89	84	96	99
87	89	89	97	99
88	84	84	95	99
84	95	85	96	99
52	86	75	94	99
33	74	89	94	99
100	85	88	96	99
92	89	77	93	99
91	87	88	96	98
97	84	97	97	98
83	80	92	94	98
100	93	87	96	99
98	98	96	98	99
68	85	89	98	98
92	86	73	96	99
99	90	88	98	98
100	92	76	96	98
93	87	93	94	99
96	95	97	99	99
79	89	84	98	97
100	88	86	97	99
84	91	86	97	99
100	96	81	97	99
97	93	93	95	99
96	73	90	95	99
94	86	64	97	99
84	88	94	98	99
80	85	76	92	99
84	91	98	98	99
81	93	84	94	99
98	92	90	97	99
90	97	66	97	99
59	84	83	97	99
100	94	93	94	99
99	92	87	96	99
100	86	95	97	98
100	92	89	94	99
80	78	96	95	99
91	93	98	97	99
98	89	86	97	99
97	85	89	95	98
78	91	94	97	99
99	91	78	98	98
84	83	95	92	99
84	71	89	97	99
95	87	92	94	99
96	90	67	91	99
96	94	93	95	99
68	95	82	96	98
99	89	93	98	99
86	92	88	96	99
75	87	81	97	99
100	92	97	96	99
100	82	93	96	99
99	86	98	97	99
99	90	84	98	98
97	69	91	98	98
95	92	90	98	99
67	94	91	96	99
92	87	57	98	99
91	88	81	95	98
86	94	96	97	99
98	93	86	98	99
94	85	97	92	99
66	85	78	96	99
84	91	99	97	99
97	89	91	97	99
65	81	93	95	96
99	85	85	99	99
94	95	96	97	99
94	91	88	95	99
96	97	91	93	99
99	92	69	98	99
90	96	90	94	99
97	83	95	95	98
95	92	76	97	99
86	69	92	97	99
99	91	52	97	99
99	88	96	96	99
97	86	98	98	99
99	94	84	99	99
99	94	70	96	99
98	70	91	97	99
99	90	54	98	99
97	86	87	97	99
97	87	81	97	99
96	93	87	95	99
98	85	47	97	99
78	96	61	97	99
99	82	45	97	99
99	91	90	99	99
44	91	89	93	98
99	84	79	94	99
75	85	90	94	99
89	93	95	97	99
98	92	81	95	99
79	85	94	97	99
99	89	91	96	98
99	75	56	97	99
94	83	84	95	99
16	88	88	98	99
87	77	92	97	99
96	94	81	98	99
100	92	98	97	98
96	96	91	95	99
86	91	84	95	98
96	96	69	99	99
95	89	76	97	99
98	90	87	94	99
71	97	87	97	99
98	91	93	96	99
95	72	92	96	99
100	92	77	95	98
90	95	89	98	99
96	93	49	94	99
100	90	85	96	99
70	91	93	96	97
100	97	85	95	99
97	78	94	97	98
62	91	98	92	99
88	84	90	96	99
98	91	74	98	99
62	90	84	96	98
96	81	38	96	98
90	82	90	97	99
96	90	94	97	99
54	80	90	98	99
99	84	93	95	99
100	93	93	98	99
100	85	94	98	98
98	88	80	97	99
75	96	95	94	99
98	83	91	93	99
40	87	81	97	99
38	90	98	98	99
89	92	97	97	98
94	95	89	95	99
98	95	94	94	99
97	93	80	97	99
93	83	85	97	99
87	70	76	95	99
100	87	88	93	99
92	80	87	96	99
93	92	78	97	99
79	91	91	97	99
99	73	71	98	98
97	94	63	97	99
84	84	84	95	98
66	87	85	97	95
97	91	82	99	99
97	87	80	98	98
87	88	83	98	99
100	76	75	96	99
78	87	85	97	96
92	92	95	98	99
100	95	79	97	99
92	87	91	96	99
97	87	73	98	99
91	91	84	96	99
87	96	82	95	99
100	84	96	95	99
92	88	86	97	99
100	93	91	96	99
84	90	90	94	99
83	79	73	97	98
45	90	96	98	99
97	82	83	97	99
91	89	59	95	99
99	89	82	97	99
93	94	83	92	99
100	88	68	96	98
81	84	90	96	99
99	83	83	98	99
98	94	90	96	99
98	81	33	92	99
99	87	98	96	99
98	82	75	97	99
96	93	91	98	99
75	88	92	98	99
46	86	76	95	99
100	86	71	95	99
96	94	74	95	99
99	89	80	98	98
94	92	75	91	99
73	95	91	95	99
74	95	85	97	99
97	85	88	96	99
92	96	60	94	99
82	70	95	96	99
94	86	75	96	99
61	95	84	97	99
96	84	65	99	99
86	84	73	95	99
99	85	91	96	99
88	90	91	98	99
93	87	91	98	99
25	92	89	96	99
64	95	97	97	99
91	91	88	94	98
94	82	86	97	99
96	95	80	99	98
88	84	69	97	98
97	80	89	97	98
99	78	82	95	99
98	89	88	97	99
50	79	78	97	99
94	80	94	97	99
71	85	99	93	99
85	84	83	97	99
100	90	94	97	99
77	93	95	95	99
94	92	99	95	99
96	84	83	96	99
97	84	93	97	98
95	96	79	97	97
22	64	90	98	98
89	94	92	96	99
94	82	92	98	99
67	96	78	97	99
90	86	94	96	99
46	88	85	94	99
65	92	78	96	99
91	90	88	98	99
75	85	95	96	99
95	89	97	96	99
97	92	92	95	99
99	73	30	98	99
82	66	73	96	99
79	88	66	96	99
71	80	69	96	98
96	91	84	96	97
97	83	83	96	98
45	87	71	97	99
100	82	95	98	99
56	89	90	98	99
95	79	93	98	99
98	70	84	95	99
99	74	85	98	98
98	96	82	95	99
99	80	86	95	99
90	92	90	98	99
99	76	87	98	99
66	79	94	97	98
100	89	95	98	98
95	88	87	99	99
99	96	79	97	99
93	96	96	97	99
97	93	92	98	99
95	90	90	96	99
98	88	92	95	99
66	86	66	98	99
60	96	65	96	99
85	90	74	95	99
78	90	74	96	98
99	83	85	96	99
83	74	75	98	99
100	96	94	97	99
89	85	89	97	99
81	88	84	98	99
99	79	65	98	98
97	94	89	97	99
94	71	71	98	99
95	93	92	96	99
98	80	93	96	98
84	94	88	96	99
100	92	74	97	99
100	81	93	97	99
97	89	82	97	98
82	85	78	97	99
97	82	87	93	98
63	94	96	94	99
45	87	82	97	99
86	87	96	95	99
93	81	62	97	99
99	87	67	97	99
98	94	91	97	99
98	86	77	96	99
92	96	82	97	99
90	96	73	98	99
91	80	83	99	99
100	82	81	98	99
51	94	92	97	99
99	87	92	95	99
96	61	97	97	99
93	84	92	98	99
98	90	91	95	99
94	93	91	96	99
99	80	95	95	99
100	79	82	97	99
92	95	82	96	99
87	92	92	94	99
96	90	79	98	99
100	92	96	97	98
83	87	88	96	99
96	92	82	96	99
96	86	93	96	99
98	83	82	97	98
75	92	97	96	99
98	87	98	97	99
100	97	91	98	99
80	86	71	97	99
85	95	80	96	97
100	95	88	97	99
81	83	94	98	99
99	93	76	94	99
94	87	70	94	99
85	95	66	97	99
99	88	88	97	99
93	92	95	95	99
94	88	59	97	99
90	83	78	97	99
96	82	91	98	97
79	87	94	95	98
91	92	94	97	98
100	90	93	94	99
86	91	72	97	97
97	84	85	97	99
89	88	98	96	99
98	74	98	98	97
75	93	90	91	99
100	97	92	97	99
93	87	97	95	98
85	66	86	97	98
64	81	73	94	99
79	91	91	98	96
94	90	97	98	99
89	93	91	98	98
99	84	93	95	99
92	92	86	97	99
85	91	69	92	99
96	85	75	98	98
97	89	98	97	98
79	80	87	97	99
79	88	41	97	99
49	94	97	94	98
98	87	87	97	99
97	94	94	96	99
93	90	89	99	99
99	82	69	98	99
99	90	90	97	99
96	89	99	98	99
99	87	56	96	99
83	79	94	98	98
72	87	79	96	98
86	76	85	97	99
58	78	84	97	99
95	87	95	93	99
100	85	88	96	99
50	95	86	93	99
74	86	94	99	96
93	92	60	95	97
100	89	68	97	98
89	92	50	98	99
94	84	91	95	99
52	96	88	97	98
77	89	95	97	99
100	93	87	95	98
100	86	78	98	99
13	78	93	96	99
100	91	82	95	98
97	64	96	97	99
99	88	80	96	99
93	82	75	98	99
94	90	87	98	99
94	97	61	97	99
97	88	57	96	99
76	93	87	96	98
44	89	78	96	99
88	88	38	97	99
97	95	82	98	99
82	94	87	96	98
97	93	85	95	99
100	85	73	97	99
69	89	89	94	98
97	83	92	97	99
93	88	91	97	99
99	88	85	97	98
80	93	73	96	99
97	95	87	98	99
99	87	95	94	99
100	69	87	98	99
97	94	77	96	99
94	81	68	98	99
96	90	96	97	99
99	70	92	95	99
95	87	82	98	99
45	97	82	97	99
100	78	95	93	99
97	87	76	95	99
97	85	88	97	99
83	95	92	97	99
97	94	85	97	99
91	83	58	97	99
97	77	79	97	99
71	90	95	98	99
97	86	88	97	99
100	91	94	96	99
55	72	89	98	99
100	80	96	93	99
92	91	96	96	99
99	83	87	97	99
98	94	82	96	99
95	75	90	93	97
98	83	91	94	99
99	99	87	97	99
92	87	94	98	99
89	91	76	97	99
97	82	83	97	99
99	90	91	96	99
98	92	80	96	99
99	85	86	93	99
92	93	97	96	98
99	90	90	96	98
73	87	97	95	99
95	89	92	94	97
14	90	92	97	99
89	81	89	98	98
90	87	73	98	99
91	86	88	97	99
97	87	80	94	99
91	92	99	97	98
93	88	80	95	99
85	96	79	97	98
91	85	90	98	99
84	87	88	97	99
64	93	49	98	99
96	89	72	97	99
97	89	94	97	99
96	75	87	96	99
93	87	74	98	99
91	84	87	95	99
99	99	80	98	98
94	85	78	96	99
94	94	97	95	97
41	91	84	98	99
90	86	60	90	99
91	89	97	98	99
91	94	93	96	99
96	94	80	98	99
95	81	85	97	99
96	86	95	97	99
98	86	84	96	99
99	73	89	94	99
98	90	88	98	97
100	94	85	95	99
34	86	90	96	99
82	92	87	97	98
18	90	49	97	99
97	86	94	95	99
100	80	71	95	99
85	92	87	95	99
100	94	89	98	99
60	91	92	93	99
100	69	85	99	99
90	83	92	95	99
70	76	72	95	98
94	90	91	97	99
86	92	94	94	99
87	79	95	97	98
88	94	89	98	98
99	89	82	94	99
95	91	75	98	99
88	97	83	96	98
96	77	88	95	99
98	95	77	95	99
87	79	97	98	99
92	87	95	95	99
74	94	55	98	99
81	95	89	97	99
97	89	93	93	99
81	90	80	97	99
95	92	88	98	99
98	93	85	97	98
71	79	77	97	99
95	93	90	98	99
86	88	98	95	99
100	88	84	98	98
94	87	89	98	99
99	89	83	97	99
95	96	95	98	98
52	89	95	97	99
96	96	76	97	99
100	82	95	97	99
96	92	74	96	99
99	93	69	97	99
99	91	91	96	99
84	90	85	96	98
83	89	88	96	99
96	94	91	95	99
92	93	61	96	99
99	79	81	98	99
100	94	87	96	99
90	87	80	97	98
85	84	60	95	99
98	94	68	96	99
87	87	93	95	99
99	93	96	95	99
92	84	74	97	99
97	60	80	97	99
69	88	91	95	99
96	78	97	97	99
93	92	82	98	99
96	84	94	95	99
79	88	88	93	99
98	77	97	97	98
99	85	73	94	99
83	93	97	99	99
69	81	86	97	99
39	91	97	97	99
97	95	86	96	98
96	91	88	97	97
95	93	93	94	99
84	79	92	98	99
91	84	90	97	99
96	95	85	95	99
94	92	93	97	99
100	91	97	95	99
76	91	38	93	98
97	87	89	97	99
92	74	95	97	99
92	93	91	97	99
98	91	93	95	99
97	88	95	97	97
100	95	92	94	99
75	86	92	97	99
71	85	97	97	99
98	94	95	97	99
96	93	94	98	99
87	89	68	98	99
65	80	79	99	99
67	83	89	99	99
100	91	92	98	99
81	87	82	98	99
89	94	68	98	99
84	96	82	97	97
90	93	93	94	99
63	86	95	94	99
94	93	96	98	99
62	86	84	97	99
99	81	84	98	99
84	72	85	96	99
95	87	84	96	99
99	95	91	97	99
97	83	84	98	98
95	82	49	94	99
89	96	86	98	98
89	70	79	98	99
97	93	53	96	98
100	85	87	96	99
97	73	78	94	99
95	95	86	92	99
98	80	81	97	99
93	89	90	94	99
60	84	98	95	97
95	76	88	98	99
100	74	90	97	99
80	79	96	97	99
97	76	84	95	99
82	92	75	98	99
95	88	81	98	99
69	86	85	97	99
93	87	90	98	99
98	95	28	98	99
90	95	94	97	99
97	92	66	97	98
99	94	95	95	99
100	85	97	96	99
84	86	98	94	98
91	90	94	92	98
78	90	73	95	99
100	88	92	98	99
100	87	77	96	99
95	97	95	99	99
99	93	82	97	99
94	87	83	96	99
96	92	96	97	99
68	84	43	95	99
98	78	77	99	99
75	86	86	98	97
99	87	92	93	98
98	68	91	98	99
98	93	91	97	98
48	86	95	94	99
88	90	72	97	99
86	76	88	97	99
90	81	92	95	99
67	94	90	98	99
100	90	86	94	99
95	96	46	97	99
88	99	63	92	99
91	86	71	98	99
93	85	83	98	99
96	94	71	95	99
94	99	86	96	99
100	90	76	95	99
94	93	93	98	99
100	93	95	94	99
99	86	85	98	99
83	90	88	98	98
100	93	97	97	99
73	91	88	95	99
99	69	99	96	99
91	86	73	97	99
99	80	95	97	99
99	83	87	97	99
99	95	50	97	99
99	73	97	96	99
88	83	97	98	98
66	85	84	94	99
92	90	97	97	99
80	89	73	98	98
97	83	91	94	99
90	81	77	97	99
100	83	80	98	99
97	89	93	97	99
99	84	84	92	98
75	96	34	95	98
99	88	85	96	99
100	75	79	96	99
94	92	91	98	99
96	85	77	97	98
98	91	94	96	99
80	84	80	98	99
94	90	85	97	98
91	93	82	96	99
77	95	90	96	99
90	84	69	95	99
62	86	87	99	99
41	88	83	97	99
76	95	95	98	99
100	95	66	96	98
95	78	94	98	99
100	80	75	94	99
92	88	68	99	99
88	78	77	98	99
94	86	70	96	98
93	80	88	98	98
71	91	98	98	99
97	96	56	98	99
83	98	87	96	99
96	86	85	97	98
97	90	83	98	99
78	94	83	98	99
60	79	95	96	99
98	91	48	98	98
93	87	93	94	99
59	82	80	98	98
100	87	84	95	99
59	77	85	96	98
97	91	82	97	99
100	84	68	96	99
85	85	71	97	99
76	79	82	97	99
74	94	94	96	99
88	88	73	95	99
70	90	92	98	98
97	90	81	96	98
60	87	95	97	99
94	82	86	97	99
100	92	76	98	99
99	80	98	97	99
96	78	76	94	98
88	92	89	98	99
96	83	89	99	97
95	85	84	97	98
92	88	97	99	99
75	88	94	97	99
100	92	94	97	99
93	90	97	96	99
82	91	86	97	99
90	92	69	96	97
92	85	93	95	99
99	85	84	93	99
98	87	77	96	99
98	85	87	96	99
24	97	96	97	98
92	93	76	96	99
94	81	94	99	99
35	62	85	96	99
86	73	73	96	99
98	83	94	95	96
76	79	97	96	99
95	89	81	94	96
83	94	82	97	99
26	92	85	97	99
85	83	94	95	99
100	87	39	96	97
99	89	79	92	98
100	93	92	98	99
94	94	85	98	99
72	95	83	94	99
95	89	95	96	99
93	91	96	98	98
99	79	97	96	98
70	89	81	97	99
94	84	96	96	99
77	87	92	97	99
89	90	74	99	99
98	84	90	99	99
93	74	52	98	96
91	66	92	96	99
91	70	92	97	97
93	64	93	96	99
98	79	76	99	99
100	83	90	97	99
100	83	76	96	99
98	97	97	92	99
89	85	91	97	99
97	80	69	99	99
93	89	76	97	98
86	94	91	95	99
99	91	87	93	98
50	85	92	96	98
100	89	81	98	99
93	92	91	99	99
97	92	76	98	98
97	91	88	97	99
100	94	97	97	99
96	94	90	97	99
96	90	61	97	99
62	87	98	97	99
94	91	75	96	95
77	93	92	97	99
98	62	88	95	98
94	98	82	96	98
97	82	76	98	99
52	88	76	98	99
67	94	95	97	99
98	83	95	93	99
63	88	87	98	99
63	80	70	97	98
26	87	95	96	98
100	82	87	97	99
98	86	86	96	99
90	86	85	97	99
88	98	84	98	99
90	98	88	95	99
98	79	90	95	99
97	92	87	91	99
81	74	95	96	99
80	71	82	95	99
70	78	89	95	99
97	96	82	92	99
98	96	93	96	99
86	82	70	96	99
36	81	77	93	99
66	83	93	97	98
100	89	76	97	99
88	90	90	94	99
98	83	97	97	99
96	92	88	99	99
91	85	77	98	99
83	95	82	91	99
74	91	94	98	99
96	87	83	96	97
98	93	92	94	99
97	93	93	96	99
95	85	87	96	99
52	86	93	97	99
100	95	82	97	99
99	81	88	97	99
88	73	91	96	99
100	88	75	96	99
96	93	81	96	99
96	92	91	96	99
98	95	91	99	99
99	89	87	98	99
97	78	93	99	99
75	90	87	97	99
89	93	95	96	99
100	78	92	96	98
84	81	82	97	99
91	67	85	96	99
92	90	91	98	99
93	94	95	97	99
96	91	76	96	99
100	97	88	98	99
85	75	71	98	99
74	95	81	96	99
82	93	91	97	99
100	85	66	94	99
97	97	91	97	99
87	85	95	94	99
99	94	97	93	98
99	94	78	97	98
99	92	92	96	99
100	89	96	97	99
86	79	68	98	99
98	89	85	95	96
93	86	96	97	99
99	93	77	97	99
98	92	96	95	99
98	95	88	97	98
97	68	69	97	99
80	93	86	97	99
95	96	83	98	98
100	93	81	97	99
100	80	88	99	99
52	77	87	97	99
79	69	87	95	98
75	90	68	97	99
98	90	93	95	99
99	97	87	97	99
83	87	94	97	99
94	86	94	97	98
99	90	82	94	99
98	93	27	97	98
95	95	96	94	99
96	93	93	97	99
94	87	70	98	99
88	91	92	98	98
95	94	48	95	99
97	88	53	97	99
99	83	88	97	99
96	81	69	98	97
98	43	97	97	99
79	92	95	95	99
93	79	91	96	99
21	83	64	97	99
85	85	83	97	99
98	89	84	98	98
100	87	87	95	99
70	91	75	98	99
92	75	89	94	99
99	79	86	99	99
82	88	97	98	99
95	86	96	97	99
98	85	89	97	99
96	76	90	94	99
81	95	73	93	99
90	91	78	95	98
98	79	95	94	99
95	76	91	97	99
13	97	77	95	99
98	91	89	98	99
48	87	96	96	99
98	91	83	97	99
82	92	76	97	99
100	93	96	96	98
91	88	87	96	99
89	87	85	96	99
77	66	80	98	99
88	95	95	97	99
99	90	94	96	96
100	82	85	98	98
91	95	54	94	99
93	95	86	97	99
98	97	76	96	99
100	94	73	97	99
96	98	85	98	99
91	84	69	97	98
92	94	97	96	98
97	93	60	95	98
9	83	85	98	99
96	78	75	97	99
90	97	91	94	99
99	85	66	97	95
69	94	88	96	99
96	61	93	94	98
94	69	97	98	99
97	88	91	97	98
61	83	69	96	98
96	91	68	97	99
95	89	92	98	99
95	77	78	88	99
96	81	86	97	99
97	87	98	98	98
99	82	94	95	99
86	93	94	97	99
99	87	95	94	97
94	78	90	97	99
65	88	92	98	99
59	78	84	95	99
89	80	99	98	99
98	83	81	98	99
98	94	89	96	99
98	95	81	97	99
94	93	71	86	99
93	86	89	98	99
77	84	84	97	99
89	89	89	97	99
92	92	89	97	99
68	98	88	97	99
84	80	72	98	99
96	74	86	97	99
98	91	94	98	99
100	93	82	97	99
100	94	86	95	99
97	91	87	98	99
92	96	95	97	99
96	89	91	97	98
98	95	69	99	99
73	96	95	94	98
92	94	94	96	99
99	85	93	96	99
91	82	87	97	99
95	89	93	98	99
96	88	87	98	99
81	94	92	97	99
90	78	95	98	99
89	84	95	98	99
41	92	86	97	99
40	78	95	96	98
99	85	69	97	98
87	87	69	99	98
94	90	89	99	99
88	81	91	97	98
100	94	74	98	99
86	88	87	95	98
92	95	69	96	99
99	88	90	98	99
99	84	94	95	99
81	80	92	95	99
99	60	84	96	99
93	89	99	97	99
94	79	91	97	99
75	87	94	96	99
66	90	91	98	99
98	84	98	98	98
94	81	94	96	99
93	93	88	96	99
98	96	84	97	99
98	78	91	97	98
78	81	89	96	99
96	96	90	96	99
76	73	83	96	99
98	97	86	96	99
97	61	89	97	99
100	94	94	97	99
63	85	93	97	99
58	96	71	98	99
[truncated: 8,001 more rows]

## Sheet: Figure2b
Hypothesis	Mean	Q1	Q3	2.5%	97.5%
I	98417	98099	99742	95123	99999
II	81909	71924	96617	35389	99999
III	99479	99785	99999	98324	99999
Hypothesis
I	PBMC PK + CD4+ [dNTP]
II	colorectal tissue PK + cd4+ [dNTP]
III	colorectal tissue PK + colorectal [dNTP]

## Sheet: Figure2c
colorectal tissue PK							vaginal tissue PK
Dose/week	Median	Q1	Q3	2.5%	97.5%		Dose/week	Median	Q1	Q3	2.5%	97.5%
1	46.437	24.097	67.335	3.527	92.267		1	13.53	3.593	34.272	0.559	60.871
2	66.132	46.692	82.609	10.297	95.936		2	35.415	17.776	48.899	2.258	65.307
3	76.158	57.437	89.841	26.628	98.07		3	45.884	33.331	55.08	9.192	68.042
4	81.232	64.249	93.075	31.294	98.936		4	51.953	43.011	59.135	17.239	69.844
5	85.077	68.874	95.107	40.012	99.707		5	55.725	48.891	61.868	31.217	71.21
6	87.92	73.584	96.141	46.423	99.997		6	58.498	52.622	63.985	38.139	72.604
7	89.629	76.596	97.187	49.676	99.999		7	60.665	55.191	66.038	44.343	73.992

## Sheet: Figure2d
RAI							RVI
Dose/week	Median	Q1	Q3	2.5%	97.5%		Dose/week	Median	Q1	Q3	2.5%	97.5%
1	61.452	28.985	88.876	5.673	97.571		1	61.959	29.296	88.664	6.365	97.697
2	89.772	71.642	95.681	20.755	98.668		2	90.215	72.724	95.725	22.824	98.585
3	95.423	89.583	97.419	48.849	99.173		3	95.287	89.747	97.448	54.041	99.092
4	97.125	94.352	98.361	57.717	99.586		4	97.125	94.721	98.4	73.87	99.519
5	97.958	96.579	98.97	83.91	99.953		5	98.012	96.55	99.008	88.896	99.886
6	98.592	97.533	99.426	93.198	99.999		6	98.585	97.478	99.431	92.775	99.998
7	99.005	98.099	99.742	95.123	99.999		7	98.978	98.065	99.68	95.43	99.991

## Sheet: Figure3_plots
IPERGAY			HPTN083			iPrEX			PURPOSE2			DISCOVER
data-driven	base	combo	data-driven	base	combo	data-driven	base	combo	data-driven	base	combo	data-driven	base	combo
91	89	30	97	93	85	86	93	84	90	94	78	99	95	84
100	94	62	95	97	73	86	88	69	86	87	88	98	97	76
98	99	68	96	89	79	81	79	94	97	86	97	98	97	87
96	59	86	97	93	75	90	100	78	78	92	90	98	91	85
78	86	92	97	94	77	88	87	82	89	69	90	99	96	84
78	98	19	97	94	86	94	84	89	92	93	49	99	90	71
59	83	65	98	92	77	72	78	74	94	97	95	99	93	78
99	96	86	95	91	70	91	91	69	85	99	86	99	97	76
96	83	77	97	96	90	92	98	95	91	95	68	99	97	76
98	100	22	96	96	90	92	89	89	82	90	85	99	97	76
36	71	55	96	91	80	94	93	79	86	71	76	99	94	77
100	65	42	93	98	82	92	84	81	95	96	76	99	97	73
99	68	76	95	95	79	95	79	69	97	92	98	99	97	80
83	93	66	96	98	78	86	89	80	92	87	96	99	98	78
81	70	74	96	97	85	89	85	85	84	84	98	98	96	83
81	98	88	98	94	88	67	90	84	94	92	74	99	98	66
88	92	97	97	93	73	63	92	98	52	99	57	99	93	78
95	100	74	99	92	89	83	99	82	70	91	84	99	93	76
92	92	47	97	96	76	78	87	84	91	97	77	96	96	84
88	99	80	96	87	86	84	82	54	81	96	71	99	97	88
96	77	95	96	93	88	81	97	83	97	92	80	98	99	83
76	86	86	96	88	79	71	99	76	86	75	91	99	93	74
88	88	90	96	97	88	95	99	78	86	88	76	99	91	84
90	50	78	97	97	79	64	96	86	91	86	82	99	97	70
93	75	86	97	97	77	92	90	71	93	61	79	98	96	80
98	82	99	96	94	77	81	88	86	87	81	88	99	99	86
82	70	69	95	97	83	95	93	94	78	85	95	99	96	81
94	20	79	93	98	75	95	97	60	93	100	92	99	94	82
96	62	70	95	96	77	91	86	76	82	91	80	99	99	77
54	98	15	95	94	76	91	76	83	76	73	51	99	94	85
96	100	88	98	96	77	62	97	67	90	99	94	99	96	73
80	94	85	95	92	78	97	92	85	68	97	69	99	96	80
61	96	97	97	96	84	94	100	60	97	96	93	98	94	84
100	92	98	96	93	92	95	78	79	90	90	94	99	94	91
100	82	89	94	95	71	91	64	66	98	96	85	99	96	84
99	85	67	98	95	85	86	94	92	83	96	62	99	94	75
88	93	57	97	93	90	95	95	80	97	95	94	99	94	71
70	94	88	96	95	86	85	90	39	74	100	76	99	98	74
97	99	65	98	97	86	89	93	86	57	96	54	99	88	81
93	48	52	94	90	84	78	91	77	55	93	96	99	94	81
74	96	75	95	94	78	95	87	81	87	97	90	99	95	85
94	84	86	98	91	79	80	95	82	67	81	79	99	94	74
47	81	56	97	98	86	83	90	52	88	91	83	99	98	76
100	83	42	96	99	81	89	96	86	83	98	71	99	93	75
86	76	69	94	96	80	92	84	67	83	86	73	98	95	78
97	66	93	98	94	89	90	99	61	90	84	88	99	91	82
88	82	53	96	95	83	83	98	50	75	89	95	99	98	74
94	87	83	95	95	71	53	92	91	93	96	90	99	91	74
95	40	18	97	94	78	92	80	89	89	94	91	99	92	79
81	48	91	98	93	82	97	92	63	96	100	96	99	95	64
100	77	83	94	94	82	93	81	77	84	96	92	99	94	76
98	54	46	98	92	81	88	60	89	98	94	84	98	87	79
100	86	45	97	96	73	95	84	84	89	97	56	99	94	93
100	94	93	96	98	82	87	88	69	97	82	59	98	94	80
96	85	90	97	98	85	89	89	76	53	86	88	99	92	82
100	70	50	98	93	84	88	91	83	92	89	86	99	96	75
68	32	52	96	94	79	88	87	67	94	95	90	99	94	76
82	77	97	95	94	84	93	88	56	61	96	93	98	89	85
53	61	42	98	92	79	89	81	95	89	95	82	99	86	84
89	98	49	97	89	85	85	83	61	93	75	89	99	96	84
91	72	75	96	93	77	84	95	77	89	98	97	99	93	87
87	96	66	97	92	82	73	88	56	64	89	91	99	92	80
99	93	74	97	91	73	90	72	52	91	100	55	96	97	74
90	98	96	98	89	79	83	80	93	63	95	81	99	94	81
87	92	55	98	94	73	80	100	75	94	100	85	99	94	77
95	93	69	96	93	82	91	87	89	59	92	93	99	95	84
76	13	93	96	97	85	91	99	38	73	99	70	99	93	87
99	99	88	97	98	76	92	97	57	81	98	84	99	95	76
64	89	68	96	94	82	89	95	94	90	94	89	99	91	80
100	91	71	97	93	86	95	87	66	98	89	82	99	96	79
98	97	49	96	90	77	95	88	70	71	96	98	99	95	70
82	86	77	95	93	79	93	76	84	73	98	93	99	94	72
14	61	75	97	89	86	91	98	78	84	100	97	99	94	79
99	89	94	97	96	85	85	97	76	94	69	87	99	90	75
97	94	85	98	98	80	97	91	63	87	100	77	99	94	70
98	95	76	97	92	79	84	97	45	83	96	90	99	97	77
98	98	79	95	90	82	82	70	62	89	91	86	99	90	81
64	67	21	96	95	81	88	92	70	80	98	94	99	86	79
90	100	55	98	91	80	75	76	80	85	92	70	98	88	84
73	75	89	96	92	77	97	91	68	83	100	94	99	96	72
99	85	56	97	87	81	90	91	79	93	92	97	99	93	64
96	89	94	97	97	86	89	99	56	96	97	86	99	91	75
89	93	72	96	94	81	91	76	57	93	90	76	99	92	84
61	94	47	98	91	86	88	99	68	86	100	82	99	92	84
88	81	41	94	96	88	72	97	86	88	95	80	99	98	75
89	75	71	97	95	85	90	93	88	72	90	98	99	97	82
98	79	24	95	86	80	92	93	91	92	95	85	99	94	77
97	99	67	94	90	83	87	98	80	90	100	79	97	96	76
100	78	75	97	91	81	92	95	80	95	89	89	99	98	83
93	86	50	97	95	75	83	77	68	77	96	86	99	93	79
73	80	72	97	93	65	83	90	93	93	98	90	99	93	85
98	88	94	97	95	80	81	98	84	91	87	93	99	96	84
98	95	74	97	95	70	86	98	92	80	94	82	99	91	79
95	45	67	96	96	78	94	99	57	91	92	94	99	94	80
98	97	69	97	92	80	93	82	67	96	96	95	98	95	81
94	83	5	97	88	86	87	88	89	96	88	97	99	97	84
94	98	78	96	94	83	90	98	69	92	100	96	99	97	72
92	99	80	97	97	79	92	73	47	60	100	73	97	96	80
41	87	97	98	85	73	83	94	98	95	96	95	99	96	87
71	100	60	95	93	85	81	87	67	91	99	93	99	96	71
45	76	85	98	93	81	97	98	86	82	82	37	99	98	81
96	75	74	94	96	81	90	88	88	77	96	87	99	89	77
89	92	60	96	89	87	97	80	90	71	96	53	99	94	81
94	53	89	96	97	85	86	83	91	61	82	64	99	95	70
100	94	61	97	95	81	91	93	47	93	82	88	99	96	77
85	99	83	95	91	84	83	89	89	79	91	57	99	98	73
92	91	91	98	95	72	84	90	82	51	85	88	99	88	79
98	91	36	98	91	76	89	96	80	85	73	82	99	98	87
84	96	89	97	96	83	85	91	71	87	96	98	99	95	73
65	76	20	97	90	83	81	94	76	75	92	69	99	94	75
87	40	94	98	92	82	84	99	85	59	99	84	99	96	70
79	71	75	98	95	81	72	100	84	77	88	62	98	95	75
100	78	81	97	92	78	92	98	90	91	96	79	99	94	75
99	79	89	97	95	82	88	97	65	67	98	90	99	97	84
96	85	31	97	96	88	78	88	71	89	93	80	98	94	63
99	86	97	97	94	74	81	88	71	74	95	79	99	90	76
99	100	91	96	95	71	78	90	72	77	89	85	99	96	74
81	64	82	97	92	73	90	98	80	85	97	71	99	94	87
100	96	30	94	78	74	78	87	85	69	75	91	96	95	78
95	72	12	96	95	75	92	98	88	76	93	69	99	97	82
99	75	68	97	91	81	69	97	92	83	91	56	99	94	74
100	96	71	98	99	76	84	98	100	83	69	84	98	95	74
89	77	92	98	96	73	94	100	77	92	94	92	99	92	86
72	26	99	97	95	86	92	79	82	66	93	87	99	97	82
84	60	61	97	92	79	76	98	72	95	95	95	99	93	74
92	67	53	95	88	70	93	81	83	94	80	89	98	98	82
99	78	71	97	97	79	88	95	86	93	76	95	98	96	72
99	96	97	94	94	79	94	92	90	82	92	69	99	95	70
17	94	92	96	93	83	90	99	75	94	97	75	99	96	81
94	0	48	97	94	84	91	86	71	76	91	86	99	95	72
92	92	72	96	89	75	98	91	64	72	90	81	99	92	75
84	98	85	94	94	79	83	89	93	59	87	80	99	98	79
73	87	75	98	94	70	90	74	76	96	87	90	99	94	73
89	86	75	96	92	78	88	88	82	82	89	75	99	90	86
100	67	62	94	98	89	73	98	78	96	71	16	99	98	78
89	85	43	94	95	88	67	100	69	81	91	94	99	87	77
94	98	80	96	92	79	79	92	65	96	96	89	99	92	85
97	97	73	95	88	79	91	80	86	95	100	100	99	99	77
90	69	72	98	98	89	90	85	69	96	99	81	98	95	83
100	100	62	96	91	90	89	94	76	87	85	99	99	94	84
100	83	79	98	95	76	72	83	90	95	92	81	99	93	77
86	90	85	95	93	83	88	95	85	97	79	90	99	92	81
94	97	78	97	93	79	95	90	66	83	87	87	99	99	82
88	94	77	97	96	80	87	95	94	85	84	75	98	98	81
87	97	87	97	93	81	90	96	76	92	98	92	98	99	85
49	96	48	97	89	75	93	95	74	82	93	85	99	92	74
96	82	89	98	91	85	93	88	66	93	74	88	99	96	81
94	88	90	96	94	70	89	96	94	66	96	95	99	96	82
56	82	79	97	93	78	94	82	99	88	95	63	99	97	78
87	100	67	98	97	87	87	100	72	72	98	86	99	93	56
100	88	74	94	92	82	94	89	95	81	96	94	99	93	74
85	98	45	94	86	66	83	99	79	80	93	81	97	91	81
77	98	94	96	96	74	84	98	70	94	96	93	99	96	66
94	92	40	97	98	82	75	80	59	77	92	57	99	93	69
100	21	87	96	94	83	93	98	83	94	4	92	99	97	84
85	99	64	95	97	80	87	94	76	93	90	96	99	91	75
97	18	78	97	95	77	83	98	80	87	93	92	99	95	79
98	69	83	97	92	84	83	93	88	79	98	69	99	93	84
85	89	51	96	90	84	95	100	85	79	99	97	99	95	78
98	89	74	96	93	78	93	92	85	87	97	73	99	96	76
90	88	63	97	97	83	89	100	65	37	100	91	99	97	82
96	91	72	98	96	81	90	99	83	88	81	91	99	95	67
96	94	41	97	93	81	88	93	64	97	90	75	99	100	83
95	44	90	98	96	81	87	99	73	74	96	81	99	96	82
68	97	70	96	92	83	95	79	77	89	92	82	99	93	74
99	98	83	96	94	84	79	96	91	97	98	83	99	92	83
89	54	66	97	92	84	87	86	85	95	98	94	99	97	75
81	96	87	98	91	87	86	98	72	94	95	73	99	98	76
51	100	86	97	94	82	88	98	69	94	95	85	99	95	76
96	82	79	98	95	82	88	87	63	82	89	65	98	98	77
97	72	95	99	95	77	89	85	75	95	98	77	98	96	81
32	96	23	94	92	82	80	96	55	96	91	83	99	93	81
94	88	26	94	97	75	89	86	74	87	94	89	98	94	79
84	87	56	95	96	56	83	96	100	84	81	99	99	95	77
97	92	83	96	95	79	82	91	56	85	99	82	99	95	80
80	21	91	95	94	76	76	99	59	83	93	94	99	91	80
97	94	95	98	90	73	92	93	53	78	87	78	98	84	79
91	100	75	93	94	81	87	78	81	90	99	80	99	95	77
100	99	74	96	91	78	90	92	91	89	81	91	99	91	80
76	82	85	95	93	80	92	94	69	87	76	84	99	97	75
90	94	86	98	84	85	91	68	47	69	61	84	99	94	83
72	97	24	97	94	75	88	97	64	93	63	75	99	96	78
100	56	64	98	96	76	87	99	70	76	57	75	97	94	85
99	81	73	99	97	87	86	86	77	71	80	85	99	92	83
86	68	98	97	92	85	91	98	85	90	83	85	98	95	82
97	86	52	96	93	79	88	89	90	85	100	99	99	95	68
99	96	91	95	95	80	94	85	85	63	92	91	99	94	85
95	96	31	95	99	80	94	77	85	84	99	94	99	97	84
95	100	69	97	94	82	81	98	97	93	83	91	98	95	76
85	99	79	93	90	77	80	78	72	90	79	100	99	97	82
69	83	74	94	94	85	90	87	83	84	96	87	99	94	69
100	87	96	97	96	72	85	93	87	77	96	93	98	92	84
100	68	77	97	98	83	69	95	96	90	93	82	99	95	76
96	75	100	97	86	73	94	98	68	95	88	80	99	97	80
89	99	97	96	97	79	83	84	71	90	80	95	99	93	82
90	76	54	98	96	80	95	96	43	94	98	85	99	95	82
98	71	91	97	95	84	92	92	57	88	84	70	98	91	79
100	96	92	95	91	77	92	90	74	92	96	70	99	94	69
100	99	83	98	92	78	82	92	91	95	94	83	99	92	71
98	70	74	98	87	91	83	89	84	93	92	94	98	94	70
97	96	84	94	93	76	89	100	74	96	93	92	99	93	76
67	98	57	96	93	84	81	89	85	86	100	84	99	94	83
79	65	73	97	95	83	85	94	84	95	91	97	99	97	80
100	93	94	95	90	90	85	74	94	90	83	64	99	91	81
96	100	74	98	96	80	81	78	80	95	85	81	99	92	75
21	100	96	96	91	79	82	92	88	57	86	94	98	95	80
70	86	70	98	97	81	93	96	76	91	97	91	98	94	84
97	68	83	97	89	77	81	99	76	94	85	93	99	93	86
13	90	96	97	93	85	71	90	76	76	78	96	99	97	76
79	93	83	95	89	85	90	98	47	91	95	82	99	93	75
95	51	64	95	97	79	97	93	45	94	95	76	99	95	77
97	82	88	94	96	65	85	94	97	81	98	80	99	89	79
97	96	64	96	92	77	79	94	95	85	95	96	99	89	79
84	94	91	96	95	83	90	94	81	89	91	89	99	92	88
98	90	93	98	97	79	95	100	90	88	90	98	99	97	80
85	79	99	96	93	82	93	97	85	57	93	98	99	90	85
89	84	70	98	88	81	90	98	97	69	100	76	99	91	70
98	99	59	96	93	85	85	93	68	69	99	80	99	95	83
97	85	74	98	93	80	89	79	68	80	100	96	99	90	87
99	65	69	99	89	78	78	80	86	80	90	45	99	94	84
97	88	59	96	96	81	91	100	77	92	92	76	98	96	72
95	88	73	98	94	75	92	92	40	89	100	73	99	92	80
69	99	43	97	89	83	96	97	90	93	100	65	99	95	80
90	59	73	98	91	76	84	82	83	65	99	96	99	92	81
86	81	88	97	93	88	69	98	90	87	85	98	99	97	79
85	94	52	96	90	80	89	94	91	83	99	68	98	93	77
100	78	79	96	91	86	92	95	76	94	84	84	99	93	71
91	88	71	94	95	76	93	88	89	92	98	94	98	99	81
100	93	65	97	90	78	82	71	68	95	93	84	99	92	78
96	88	70	99	94	77	84	90	67	60	96	94	98	91	80
99	69	83	97	90	77	89	86	78	92	99	90	99	96	74
94	99	22	96	97	84	85	96	76	88	96	82	98	96	83
96	78	84	98	93	82	94	92	82	94	80	86	96	95	73
94	80	93	98	85	81	88	95	94	88	97	93	99	99	65
82	96	57	96	96	80	93	98	74	88	98	87	99	89	79
98	86	90	92	95	69	90	76	91	61	79	80	99	89	71
87	75	93	95	81	86	93	98	72	91	96	93	99	92	60
40	75	33	98	93	76	86	99	85	81	93	96	99	95	81
97	99	82	98	91	74	93	94	78	48	98	49	99	95	75
80	99	56	96	90	78	84	80	69	64	98	81	99	94	71
100	98	89	96	93	86	89	95	81	97	82	90	99	94	70
100	46	63	98	95	80	83	82	87	83	91	77	98	92	84
100	25	60	98	90	86	88	96	88	95	51	75	98	96	74
91	89	79	98	96	82	85	95	70	97	88	73	99	95	75
30	79	34	97	96	75	84	98	92	96	98	87	99	91	83
100	46	82	96	94	82	96	99	82	95	95	97	99	97	82
92	81	81	97	92	81	81	92	75	95	99	94	99	98	75
100	65	60	96	92	81	93	66	68	81	97	94	99	96	78
100	79	63	98	93	84	97	83	79	74	90	83	99	91	93
99	89	81	96	94	79	69	96	70	90	96	95	99	98	87
88	88	57	98	94	76	91	81	53	87	92	71	99	90	68
91	100	55	96	95	83	84	95	99	69	93	91	99	92	75
99	27	62	98	96	73	73	99	77	91	90	83	99	90	80
89	98	96	96	94	71	87	83	80	89	86	64	99	90	78
79	83	80	96	97	77	95	95	90	95	89	85	99	95	70
95	85	86	97	97	75	66	84	94	90	83	97	98	97	73
100	89	87	94	95	76	90	95	81	89	96	100	98	98	79
97	99	75	98	90	69	89	95	70	86	93	72	99	95	83
95	85	79	97	89	76	94	94	66	87	99	72	99	93	74
69	90	57	97	96	82	77	91	84	97	97	97	99	96	83
96	82	76	98	96	82	91	88	73	73	77	18	99	91	71
100	100	78	98	93	74	91	81	84	86	77	72	99	98	78
76	97	49	97	95	71	91	81	45	91	96	84	99	95	72
94	98	76	98	93	71	96	87	83	86	92	84	99	98	68
99	87	48	94	95	79	93	94	88	81	93	87	99	98	72
98	65	56	95	95	77	73	92	71	81	93	90	98	96	81
97	100	51	97	95	82	88	87	85	79	87	92	99	92	82
97	99	42	96	98	74	87	67	45	83	85	93	99	90	83
90	92	76	97	94	82	85	83	83	95	89	90	99	95	75
88	91	99	96	97	87	88	87	94	88	83	78	98	96	83
99	88	91	96	93	78	87	94	60	79	86	81	98	96	78
99	93	90	98	95	80	87	86	87	84	100	76	99	90	82
99	82	94	97	94	83	97	98	93	70	99	85	98	92	72
100	45	91	99	97	77	77	95	83	95	97	34	99	97	76
94	88	89	98	95	92	95	99	87	85	100	86	99	92	74
94	83	59	96	97	65	88	94	86	98	93	92	99	88	87
99	70	72	96	95	87	90	98	74	83	96	31	99	96	76
97	82	72	96	94	83	93	100	88	94	93	79	99	94	82
97	86	48	98	91	85	86	80	91	80	80	87	99	95	83
99	46	98	93	93	80	87	75	78	66	99	92	97	93	83
100	97	77	96	97	78	87	97	74	55	99	85	98	91	69
89	38	86	98	88	87	86	93	82	90	99	77	99	86	73
91	15	98	97	86	66	95	85	95	82	92	69	99	96	86
69	74	61	96	95	77	93	95	71	86	98	62	97	88	79
96	84	41	95	86	89	79	98	85	94	98	83	99	94	84
48	100	78	98	97	76	79	96	71	80	96	84	99	97	85
93	96	84	98	96	87	87	92	53	82	89	74	99	98	83
95	80	48	96	93	87	78	86	70	94	69	89	99	92	60
87	85	63	96	93	85	90	91	79	87	96	98	99	99	76
96	88	77	98	90	67	80	66	91	94	98	91	99	92	67
45	72	65	98	94	84	89	91	71	84	96	85	99	94	81
49	76	86	98	95	85	64	88	84	85	99	79	99	95	90
99	98	90	97	96	83	85	92	86	75	97	88	99	92	88
90	41	97	98	94	88	91	97	72	96	99	92	99	96	76
74	81	88	96	96	81	88	97	80	95	99	96	98	94	81
94	91	94	95	92	70	97	88	79	98	96	79	98	91	78
98	94	21	97	95	84	94	97	70	85	97	90	99	91	80
83	74	42	97	98	84	86	89	72	94	92	77	99	93	77
96	87	73	98	96	82	74	93	88	85	100	82	99	96	82
67	91	64	94	93	88	94	83	86	86	97	78	98	95	76
56	91	68	98	98	74	95	97	60	94	87	91	99	95	76
95	97	97	96	97	77	93	92	78	76	99	66	99	96	66
95	75	77	97	89	70	80	97	34	78	77	99	99	97	80
97	60	90	93	91	89	98	90	62	82	97	76	99	91	76
98	95	88	97	94	79	84	96	78	93	95	96	99	94	71
100	12	77	97	88	81	92	88	75	84	91	90	99	95	88
94	42	97	96	88	79	95	89	45	84	96	79	99	94	73
89	90	81	95	96	79	83	86	73	99	90	93	99	89	70
99	84	44	97	93	81	95	84	81	84	86	85	99	96	75
87	73	91	98	97	81	85	94	57	80	99	91	99	88	83
93	99	84	96	91	85	97	90	72	90	53	96	99	97	86
65	95	74	96	97	72	84	99	89	93	98	84	99	98	66
41	83	88	96	95	73	96	97	86	65	83	83	99	96	81
100	64	100	98	94	78	75	95	84	90	86	81	99	95	78
99	79	92	96	91	77	92	96	100	56	86	95	99	93	73
97	71	88	91	94	81	89	86	79	88	87	83	99	94	85
92	91	90	98	95	92	88	100	48	80	100	89	99	90	75
80	94	7	97	94	82	83	74	75	82	88	43	99	95	80
78	99	49	95	92	78	92	88	52	87	99	96	99	93	63
85	81	72	99	92	91	82	78	76	96	99	78	99	98	80
95	78	71	97	87	75	89	80	84	92	66	71	99	99	85
98	99	90	97	93	78	84	97	84	96	91	89	96	96	82
97	90	85	96	91	86	96	84	64	91	93	80	99	97	81
87	100	88	98	92	83	71	98	81	34	98	89	99	95	83
100	88	91	96	99	80	82	94	83	80	100	88	99	95	72
98	89	87	96	94	83	83	99	88	96	96	90	99	94	71
95	11	69	95	87	81	87	89	69	90	83	59	99	97	81
96	52	51	98	93	84	83	80	94	98	92	83	99	87	77
92	95	85	97	93	77	88	94	96	74	99	88	99	91	84
85	67	77	97	97	86	94	97	76	82	97	77	99	96	77
90	87	77	95	89	82	92	96	93	84	93	74	98	97	86
98	98	81	97	97	86	90	92	67	83	75	79	99	87	83
28	68	99	98	94	84	77	93	90	80	92	93	99	95	74
73	96	99	96	92	81	91	95	73	86	97	67	99	95	72
54	99	80	98	92	87	81	93	68	90	42	72	99	95	84
51	65	90	96	97	79	93	92	43	82	97	94	99	92	79
99	41	77	98	93	71	84	95	87	67	99	77	99	95	80
97	91	92	93	98	82	87	79	76	92	98	82	99	93	79
93	92	92	97	98	76	86	90	90	86	98	56	99	96	74
70	98	12	99	94	75	94	95	72	89	92	91	98	95	77
94	98	54	99	97	72	79	84	87	86	95	79	99	95	76
93	89	67	96	88	77	89	96	61	95	95	85	99	95	82
80	70	74	96	93	83	80	93	75	89	100	83	99	90	70
92	100	95	94	95	74	92	87	77	96	92	74	99	91	77
91	96	68	98	85	78	95	89	77	88	77	98	99	95	76
96	100	47	97	92	84	87	76	87	81	100	51	99	94	76
96	97	94	96	91	90	88	99	74	84	98	94	99	96	79
53	87	47	95	85	74	95	88	77	88	95	89	99	93	77
91	89	67	98	93	79	89	95	81	88	95	90	99	97	79
96	93	43	97	91	70	88	100	81	91	89	96	98	93	84
94	99	92	96	96	83	90	90	23	79	93	73	99	96	85
99	68	87	96	86	85	91	94	64	91	94	87	99	97	73
97	33	72	96	91	77	79	82	96	93	96	48	99	89	81
79	88	46	97	92	85	93	99	83	91	100	71	99	94	81
63	13	37	98	94	74	87	84	92	87	84	96	99	87	77
97	100	54	98	96	70	76	99	74	98	86	81	99	88	87
42	96	11	97	91	78	93	92	65	85	94	90	99	92	77
96	89	83	98	97	77	86	91	72	70	79	71	99	95	77
100	93	80	96	95	80	78	81	66	94	87	83	99	94	67
95	97	70	96	98	76	90	89	84	78	99	85	98	92	75
91	93	18	99	95	83	94	89	65	92	84	92	99	93	73
97	83	43	96	91	77	94	85	83	76	98	76	98	96	78
93	89	77	96	95	80	96	88	88	46	97	87	99	93	68
95	98	72	99	95	75	94	89	61	75	99	80	99	98	79
100	69	52	95	94	78	56	61	89	84	90	72	99	97	82
91	73	83	98	97	84	86	87	95	70	85	81	99	93	75
100	18	100	98	97	89	93	96	90	77	95	71	99	92	74
100	5	73	97	95	78	86	93	71	93	92	77	99	93	78
82	74	97	90	94	91	90	97	73	93	90	95	99	84	79
63	71	78	96	97	85	90	87	91	94	100	94	96	94	78
70	55	85	95	95	82	86	97	75	94	98	88	99	96	84
34	98	95	96	88	87	95	96	90	85	94	89	99	96	88
69	93	66	98	94	82	89	92	83	95	100	66	99	95	73
97	92	55	96	85	86	88	89	90	88	86	76	99	92	62
63	70	85	96	95	78	98	80	65	87	92	88	99	88	84
89	98	78	97	94	83	88	94	72	92	100	90	99	96	80
99	78	69	97	97	87	82	85	86	78	95	89	98	93	83
39	91	65	98	96	76	89	92	72	93	85	93	99	98	86
99	66	28	96	87	79	93	94	81	86	94	82	99	97	85
87	61	51	98	97	80	93	96	87	72	88	99	99	97	81
73	90	70	97	92	78	93	87	74	71	88	87	99	96	80
97	77	70	96	88	86	92	85	79	75	94	100	99	93	75
96	60	98	96	94	74	84	88	88	95	95	99	99	92	81
99	86	88	96	94	77	94	98	83	98	95	94	99	95	75
98	96	0	97	94	88	95	100	78	84	83	100	99	94	77
99	46	69	96	92	83	82	98	88	81	97	89	99	92	76
87	98	90	98	92	82	80	98	92	78	93	74	99	91	80
80	86	80	97	95	86	97	85	83	94	80	94	99	92	75
98	91	17	98	95	79	94	79	80	78	85	59	99	95	81
99	75	55	94	91	79	95	79	75	96	91	83	99	89	72
100	78	61	96	93	81	94	65	59	91	85	45	98	90	77
92	100	56	93	93	75	89	99	40	95	97	79	98	90	83
91	79	76	96	93	83	91	98	75	89	89	62	99	96	84
98	87	97	98	99	69	89	88	85	91	92	89	99	94	75
90	97	90	93	94	74	74	100	80	90	66	92	99	95	76
100	96	77	96	92	78	92	77	84	94	100	82	99	99	77
99	44	82	95	94	84	89	85	95	94	96	94	99	96	87
92	64	76	96	95	83	91	84	62	89	77	96	99	94	81
98	4	64	98	84	79	89	94	78	90	79	88	99	95	84
98	85	98	97	91	71	88	97	53	96	87	99	99	93	68
71	74	69	97	87	82	81	98	87	96	88	83	99	94	78
100	90	70	96	95	81	84	92	73	91	87	85	97	96	71
94	90	40	98	96	77	81	83	62	35	78	90	99	98	82
99	22	88	97	99	84	82	99	59	70	100	87	99	97	84
89	97	85	96	95	86	97	98	84	94	95	91	99	97	72
100	61	84	96	95	80	81	83	92	67	77	92	99	94	70
91	94	80	98	93	80	84	86	79	78	92	79	99	98	71
24	98	50	97	97	82	90	84	83	79	87	86	99	90	78
100	73	93	97	92	82	90	96	91	90	93	89	99	93	68
68	96	100	96	91	73	81	85	80	89	98	84	99	96	86
89	84	40	95	94	85	93	94	65	81	87	81	99	95	79
100	80	88	97	98	83	93	91	71	78	80	96	99	92	77
100	79	86	97	97	71	83	96	97	93	92	77	99	97	78
95	90	97	97	93	82	85	87	83	96	86	93	99	96	74
96	93	18	97	93	72	96	89	76	61	84	97	99	95	77
93	88	76	95	98	88	93	85	80	73	97	99	99	96	77
88	100	85	98	92	88	91	96	82	90	85	96	99	95	83
89	95	90	98	93	81	77	85	72	93	77	68	99	95	84
97	67	99	98	95	85	87	83	72	93	84	92	99	94	88
98	76	91	96	96	75	89	97	83	92	97	79	99	97	78
99	97	75	96	95	71	82	87	87	95	100	96	99	94	78
98	71	73	98	96	83	88	94	48	78	95	72	99	97	79
68	95	81	97	95	73	90	94	90	70	99	84	99	94	76
94	82	69	97	92	75	85	91	57	90	99	57	99	98	82
59	39	69	98	97	83	93	90	72	94	95	95	98	97	80
95	93	76	97	95	70	94	81	56	89	99	84	98	97	81
93	96	100	97	93	81	85	85	54	97	93	74	98	97	80
100	100	16	93	94	85	94	93	91	93	79	85	97	89	78
90	96	89	94	91	81	78	99	75	92	84	88	99	95	76
73	100	81	92	94	85	94	92	92	63	99	70	99	95	80
77	78	76	98	87	84	81	97	73	70	98	86	98	93	76
98	94	9	96	98	82	77	77	77	93	98	91	99	94	77
96	97	88	97	96	81	91	95	51	77	94	75	99	96	83
70	68	66	98	91	76	88	92	88	53	96	78	98	95	80
67	93	49	97	95	80	95	72	91	96	98	84	99	94	78
97	79	86	97	91	79	86	96	77	95	96	85	99	96	80
64	95	59	96	96	81	85	85	89	78	99	80	97	96	69
99	99	81	98	95	82	88	92	52	93	100	59	98	94	79
97	78	90	95	91	72	88	98	89	60	97	89	99	91	89
66	67	23	94	94	86	86	96	77	81	95	77	99	92	73
67	94	73	95	96	85	91	94	87	90	96	84	99	96	83
100	75	59	96	94	88	92	79	68	93	96	68	99	95	74
91	97	78	96	95	79	94	97	73	39	98	94	99	93	80
91	78	66	97	85	71	97	99	73	83	98	80	99	89	78
99	56	78	95	96	84	84	97	71	78	92	86	99	92	82
100	92	32	97	90	77	92	97	84	99	96	75	99	94	79
100	94	37	94	89	83	87	93	14	91	95	81	99	94	81
98	76	94	95	94	77	91	82	88	85	94	71	98	97	82
91	74	97	97	92	75	88	98	81	66	94	90	99	93	67
66	99	85	98	97	66	98	86	81	90	50	80	99	98	77
98	92	87	98	95	75	92	84	92	90	96	68	99	94	73
95	73	96	98	97	80	96	87	84	94	98	89	99	98	80
92	94	85	97	97	78	93	91	83	81	92	79	98	95	73
100	82	53	97	99	73	95	88	61	98	85	89	97	94	80
72	91	95	97	92	81	93	92	47	86	100	88	99	96	83
94	92	55	97	92	75	88	74	80	82	90	93	99	95	77
24	89	70	95	89	79	84	95	79	83	100	83	99	94	85
93	75	86	97	96	78	86	93	91	88	96	94	98	96	84
57	46	55	96	97	81	69	89	93	96	98	69	99	95	80
73	99	81	96	92	81	89	88	57	92	90	47	99	95	71
73	93	96	97	95	77	89	93	75	89	73	79	99	95	85
97	100	72	95	94	84	89	92	81	75	83	90	99	91	86
98	93	63	96	97	82	97	93	79	74	79	75	99	95	79
96	85	92	94	90	79	95	89	76	87	100	94	99	84	72
100	78	76	99	94	84	81	97	48	92	79	77	99	88	74
91	93	84	95	94	78	86	95	81	92	96	76	99	97	77
87	67	95	96	94	71	87	100	94	79	98	75	99	97	83
99	99	81	98	95	78	86	85	47	69	90	86	99	93	77
84	78	73	97	97	79	93	96	80	84	91	87	99	98	80
100	92	100	95	98	82	89	88	89	96	100	74	99	97	79
26	85	76	96	86	81	90	89	95	88	84	87	99	95	80
100	91	68	95	94	73	94	95	61	82	100	90	99	97	81
52	99	52	95	92	69	93	81	60	83	98	95	99	87	89
100	45	78	94	95	83	80	95	81	73	95	91	98	98	83
95	95	82	96	97	91	92	86	64	87	99	79	99	87	71
100	75	57	98	90	75	87	90	80	93	89	98	99	95	75
64	38	75	97	90	69	85	85	94	97	97	61	99	94	76
95	73	86	97	96	88	74	87	90	87	95	91	99	94	84
100	98	51	95	96	88	88	82	92	75	91	74	99	93	78
95	100	75	96	97	84	86	77	61	91	99	60	99	94	72
96	95	54	98	91	76	84	87	69	93	89	81	96	95	82
97	82	82	94	96	87	91	84	77	65	100	97	99	99	81
93	100	64	98	92	85	92	96	78	94	98	94	99	97	77
96	86	75	97	97	75	84	100	78	94	100	85	99	89	74
96	62	15	98	96	79	74	95	78	87	89	94	99	94	79
100	96	19	96	91	87	94	92	89	89	94	93	99	92	79
53	97	81	96	93	72	65	86	90	92	98	90	98	94	74
87	99	72	98	95	80	95	90	78	91	95	96	99	97	73
100	100	74	98	94	77	90	89	77	46	92	68	99	92	81
100	75	54	96	96	78	85	95	84	72	99	74	97	95	81
93	30	39	99	92	72	84	99	71	75	76	85	99	92	88
96	54	47	94	94	78	65	99	76	93	97	100	99	88	74
87	95	87	94	93	82	83	87	78	86	66	84	98	96	84
81	73	70	97	91	86	80	86	93	88	99	82	98	97	64
93	87	100	97	89	80	90	93	43	93	99	88	99	95	86
90	96	77	98	93	72	81	96	60	83	99	88	99	97	84
96	99	77	96	92	78	89	95	91	92	49	84	99	91	71
65	52	89	93	99	83	90	92	79	86	97	78	99	95	86
100	88	93	97	95	85	85	90	87	84	97	78	99	92	75
100	90	56	96	93	81	72	97	79	83	95	85	99	93	72
97	84	32	96	95	82	73	100	78	97	96	84	99	95	70
95	65	99	97	88	77	71	82	47	93	96	75	99	94	79
88	75	74	94	93	84	92	87	98	49	97	80	99	95	82
99	65	86	97	94	85	85	98	68	97	65	80	99	93	77
97	100	90	96	93	77	93	93	78	93	100	65	99	98	77
79	98	96	97	86	70	87	92	70	74	95	74	99	95	81
100	65	75	97	98	75	88	75	73	66	98	78	99	92	79
99	88	69	95	95	84	89	67	76	82	96	91	99	96	90
100	90	89	95	95	85	92	91	89	90	97	78	99	90	82
98	94	56	96	97	70	84	97	94	90	94	90	98	90	72
96	77	89	95	87	79	79	97	82	81	92	92	99	97	78
92	93	54	97	94	79	89	86	75	86	99	90	99	94	80
100	92	76	99	95	78	85	90	86	78	99	83	99	92	77
99	98	71	97	89	81	88	89	75	61	96	76	99	95	81
53	97	90	97	93	80	91	91	80	88	86	73	99	97	79
41	75	80	96	95	82	88	95	84	83	98	84	99	92	64
91	99	5	96	92	72	90	86	68	88	89	98	99	97	76
99	80	95	98	96	84	89	90	53	97	54	96	99	98	81
100	90	94	99	97	91	92	95	69	73	97	90	99	100	83
77	95	96	97	95	82	92	93	86	17	89	89	99	97	77
96	100	93	96	95	77	89	98	70	66	94	95	99	99	72
91	61	75	98	93	83	91	93	63	87	83	92	99	90	77
100	100	64	95	88	84	94	87	84	92	98	93	99	95	78
99	71	60	98	98	85	87	85	85	89	88	93	97	95	76
99	88	78	98	97	78	87	93	81	87	79	98	99	95	80
93	80	97	95	94	73	92	88	80	84	73	76	99	90	80
92	93	83	99	96	83	90	96	64	82	66	87	99	95	89
87	73	84	99	89	77	76	89	91	84	81	83	99	97	86
57	98	63	98	99	80	95	97	88	90	92	55	99	96	84
99	67	75	97	94	78	72	94	52	75	98	86	99	94	73
99	64	87	96	96	79	92	80	70	93	78	93	99	92	76
100	94	79	97	85	83	92	100	82	89	96	86	98	96	80
100	67	52	96	89	85	96	93	75	81	86	82	98	98	79
95	66	78	95	94	77	75	97	85	87	83	83	99	98	76
98	92	20	96	94	83	90	89	34	97	85	65	99	92	80
100	96	60	97	96	77	87	93	67	49	88	76	98	93	64
99	94	84	94	92	78	85	99	86	77	80	83	98	95	79
85	34	74	96	93	75	78	95	67	86	100	81	97	95	77
93	91	98	93	90	78	89	95	91	90	99	70	99	90	82
75	77	78	97	98	87	88	97	80	78	84	76	98	89	80
100	11	89	97	92	86	78	68	73	96	100	79	99	94	80
96	98	34	94	91	71	90	85	55	90	93	84	99	91	74
84	88	75	98	96	86	92	99	80	95	97	88	99	92	68
97	100	68	93	93	84	92	89	75	83	100	84	99	97	81
96	94	83	97	94	87	95	99	64	94	99	79	99	95	71
90	82	87	98	98	84	87	91	77	84	88	78	98	97	71
72	66	66	98	98	72	96	93	94	80	90	90	99	96	77
97	74	65	93	92	85	94	98	69	96	99	70	99	93	82
94	76	67	98	94	87	85	84	91	68	94	88	99	90	76
98	98	70	98	94	87	81	100	72	96	99	94	99	91	72
94	93	17	97	92	79	87	65	84	86	88	35	98	96	82
99	27	59	97	96	82	87	90	73	98	94	86	99	97	70
95	99	10	94	94	85	90	88	94	88	98	73	99	94	89
95	64	97	97	97	73	90	100	71	93	92	84	99	92	69
99	81	86	96	95	81	92	77	60	34	85	95	99	93	73
92	89	86	98	93	82	89	98	78	87	100	86	99	90	73
75	88	56	96	91	77	78	95	90	92	84	87	98	99	85
43	62	71	97	91	59	94	95	80	93	93	55	99	97	78
98	91	83	95	98	73	85	97	88	75	94	90	99	97	88
96	76	90	95	84	73	97	83	80	85	99	87	98	95	77
97	46	92	95	91	81	79	89	75	85	97	100	99	95	72
83	88	84	94	94	77	96	93	68	70	88	64	99	92	80
76	51	92	97	98	86	78	95	78	86	99	63	99	96	78
28	97	27	98	93	75	83	95	93	94	100	82	99	94	82
90	98	91	97	95	82	74	89	82	82	82	61	99	92	79
96	100	97	97	92	67	92	78	88	86	91	88	99	99	86
91	83	59	97	94	86	94	92	100	97	95	90	99	91	73
93	86	35	96	93	82	87	92	56	55	98	85	98	96	78
100	89	76	96	96	78	95	78	76	89	99	89	99	94	65
90	79	73	96	93	86	90	95	88	92	91	82	99	93	75
94	92	83	97	92	77	90	76	42	93	89	84	98	98	78
98	46	67	95	96	83	94	91	93	92	91	78	99	94	85
91	87	51	92	93	82	85	83	60	92	92	99	96	92	84
96	70	82	97	93	80	86	92	84	63	100	85	99	96	84
99	60	42	98	88	76	95	91	78	88	97	75	99	98	80
100	70	77	97	85	82	95	84	96	93	89	63	97	97	80
77	95	45	98	92	89	97	95	77	69	68	96	99	93	79
100	65	97	97	92	74	95	97	96	41	94	97	99	99	76
94	83	94	97	94	88	80	78	82	94	87	86	98	91	82
86	87	47	97	95	81	93	90	76	92	98	81	99	99	68
93	97	54	98	96	80	87	89	68	85	69	95	99	96	77
100	99	89	95	90	84	98	92	67	96	95	89	99	95	79
94	82	87	96	93	82	88	90	74	93	89	87	99	93	82
89	78	78	95	91	81	89	70	69	97	99	95	99	98	85
96	87	91	97	98	80	89	96	92	96	95	94	98	93	75
85	75	62	98	93	81	85	93	74	87	94	81	98	95	68
65	41	56	96	98	83	76	60	52	93	99	82	99	92	68
75	76	81	96	94	67	95	62	61	91	94	85	99	94	75
75	90	82	98	93	81	93	82	83	94	96	74	99	98	78
78	82	59	97	95	86	80	91	61	93	79	80	99	94	82
76	78	86	97	96	81	93	89	52	74	99	81	98	94	76
97	88	48	98	96	84	90	87	60	79	96	88	98	94	78
81	80	97	97	94	83	87	75	66	80	89	77	99	96	83
90	67	81	97	97	77	84	77	64	94	99	89	99	90	68
100	98	90	94	94	76	94	87	81	94	99	89	99	96	75
93	90	86	95	94	79	91	89	91	87	96	99	98	96	78
97	70	89	96	90	79	89	90	93	89	79	88	99	93	72
80	62	80	97	91	81	90	100	61	94	95	92	99	94	76
81	93	60	98	90	80	78	96	80	82	97	82	98	94	79
51	91	97	99	90	78	88	83	79	61	96	99	99	89	82
79	89	13	98	88	75	82	97	87	87	85	78	99	97	83
87	96	66	96	94	83	82	81	80	96	81	92	99	94	80
80	86	39	98	94	88	91	94	98	93	92	96	99	90	84
68	90	18	97	94	75	95	100	66	84	76	87	99	89	83
74	96	86	96	94	76	87	87	86	64	74	66	99	92	79
93	37	48	97	94	85	82	98	68	90	87	83	99	97	67
83	98	46	92	92	80	91	96	77	94	99	95	99	93	84
90	88	97	95	93	84	94	90	97	91	95	89	99	86	63
94	92	69	98	94	81	92	98	98	86	91	67	98	97	81
97	86	83	97	94	79	94	93	89	72	95	82	97	95	76
50	88	51	96	95	91	89	86	75	96	84	100	98	95	84
99	99	77	97	97	87	92	98	75	81	90	84	97	92	80
96	94	79	98	95	79	80	98	68	79	97	70	99	89	82
66	89	94	97	90	86	86	96	96	94	94	81	99	97	77
99	83	93	96	93	81	87	87	80	98	100	78	99	95	80
100	25	97	95	91	80	89	93	94	91	99	89	99	85	69
60	92	100	96	95	72	95	94	64	90	94	79	99	91	74
87	91	79	99	96	79	94	86	67	82	85	84	99	95	76
99	84	79	96	93	78	80	95	79	49	80	76	99	89	88
98	88	93	97	88	84	81	86	24	77	99	67	98	98	85
81	37	53	97	91	88	86	98	91	89	93	89	97	95	69
83	90	89	98	93	80	85	46	97	74	88	86	99	96	83
91	87	99	97	92	76	90	83	77	95	96	89	99	96	83
94	91	93	97	91	86	95	99	84	77	100	73	98	98	82
96	85	96	96	89	79	96	92	93	88	82	84	99	97	79
91	98	69	93	85	72	91	90	73	88	86	88	99	95	81
93	84	20	98	91	68	94	90	84	90	98	67	98	95	74
98	95	80	98	97	78	89	95	87	83	99	82	99	92	71
49	90	79	98	91	83	82	95	83	95	95	71	99	98	85
86	98	59	98	91	75	89	94	86	86	98	87	99	94	73
98	95	87	98	88	77	89	93	74	92	100	95	99	95	78
100	81	93	97	86	80	92	96	80	90	99	76	98	98	75
94	88	88	98	100	85	83	90	83	71	96	91	98	99	78
95	86	66	97	96	81	86	93	92	90	96	68	98	94	77
71	77	42	95	93	78	86	90	87	89	98	75	98	97	76
93	12	82	96	90	78	96	84	88	95	98	69	99	94	73
95	100	97	99	95	82	88	95	76	95	80	90	99	95	80
85	90	66	96	93	75	92	86	87	74	99	89	99	96	75
86	92	90	98	96	80	92	79	86	67	82	91	99	95	74
91	99	78	94	95	81	84	96	79	82	92	89	99	93	80
36	93	86	96	89	77	90	99	92	98	84	65	98	95	80
89	42	21	96	94	79	95	92	77	50	94	87	99	95	87
83	89	77	94	90	84	88	79	85	91	99	75	99	91	73
89	91	56	95	97	80	96	81	78	90	98	83	99	96	79
73	90	56	95	89	75	83	98	90	90	85	92	99	95	84
100	98	22	98	95	80	76	99	82	78	72	69	99	85	75
96	71	83	94	93	80	94	86	87	79	73	82	98	91	80
97	66	57	96	94	81	94	94	85	86	72	92	99	92	78
98	97	89	92	96	79	98	99	78	69	98	59	99	95	77
94	93	98	97	96	83	91	87	63	66	92	88	99	98	82
67	8	76	97	96	76	95	91	88	68	94	97	99	97	68
95	74	68	97	93	80	93	64	55	89	87	77	99	92	69
96	90	55	96	97	79	94	85	90	85	80	89	99	95	75
98	61	84	95	92	81	90	98	85	82	71	88	98	96	82
92	81	89	97	93	79	86	84	96	82	99	83	99	94	74
75	81	90	98	96	83	95	97	65	78	99	89	99	94	70
87	94	67	95	94	70	87	98	92	85	91	82	98	94	89
90	81	50	97	95	80	89	78	71	77	99	97	99	96	79
97	96	12	96	92	85	88	98	87	91	92	90	99	97	86
95	28	92	95	97	84	89	90	88	72	77	36	99	90	77
90	98	99	97	98	75	88	96	95	97	90	87	99	93	73
100	38	92	97	95	83	74	97	93	68	67	83	98	92	79
96	69	67	95	98	79	94	79	71	96	93	66	99	98	84
85	89	73	96	95	82	88	99	67	94	95	96	99	99	85
70	73	65	98	95	74	90	95	59	91	91	91	99	93	79
78	68	68	98	89	78	80	100	70	96	89	81	99	97	82
85	79	72	98	95	84	60	97	64	73	92	84	99	96	73
79	61	99	97	81	79	84	92	84	76	57	80	99	94	78
81	93	70	97	89	82	92	97	75	80	98	69	98	97	80
87	84	88	96	95	71	78	93	70	79	100	25	99	99	82
80	93	77	94	96	84	95	96	83	82	93	89	99	90	73
100	100	97	96	97	82	83	98	90	89	99	86	99	90	70
66	91	43	97	99	84	82	90	68	53	88	84	99	95	78
95	89	90	96	94	72	82	94	77	84	56	88	99	94	83
92	54	62	98	90	85	67	85	54	80	96	88	99	99	77
100	85	76	95	92	94	93	97	95	90	99	86	99	89	84
72	75	95	96	94	70	94	98	91	98	84	94	99	97	73
91	97	69	95	92	82	90	98	59	88	97	72	99	96	86
100	70	88	96	94	80	82	98	89	86	92	89	99	92	77
99	92	94	93	97	86	85	92	91	84	100	92	98	96	86
99	71	85	96	95	68	88	95	59	93	89	85	99	91	73
86	41	89	96	98	89	96	86	83	65	97	98	98	94	79
80	80	89	97	97	84	84	87	56	97	81	83	99	89	78
97	76	75	97	89	88	92	98	76	85	96	93	98	97	75
100	83	73	96	92	81	88	91	89	82	85	86	99	93	71
95	91	86	97	96	78	85	95	88	97	98	93	99	93	77
95	99	50	97	94	78	88	97	74	96	95	92	99	92	76
87	97	72	96	94	84	76	82	74	90	66	100	99	96	81
98	69	89	98	94	79	93	94	71	47	88	89	98	92	77
81	87	88	97	94	82	83	93	87	92	97	93	99	91	78
89	94	75	96	90	84	92	53	89	83	85	86	98	91	77
92	88	99	98	91	82	76	90	55	85	77	74	97	97	74
94	45	78	98	93	82	96	93	87	75	70	82	99	97	76
85	42	45	99	93	80	82	100	57	88	82	84	99	89	77
73	56	74	97	96	83	94	76	69	92	95	95	98	97	76
96	98	98	96	88	82	93	99	60	81	97	84	99	93	79
87	79	95	96	92	83	96	89	41	96	100	98	98	93	70
96	99	53	97	95	74	88	99	91	77	85	90	99	95	74
78	86	53	99	95	81	92	90	87	64	88	89	99	94	82
94	42	50	97	94	84	86	93	83	90	97	89	99	89	77
95	93	95	98	91	81	82	76	70	94	100	90	99	87	85
56	21	79	96	97	83	88	91	86	97	92	77	99	96	73
89	69	65	96	92	83	81	100	86	93	98	88	99	93	85
75	86	31	98	92	82	97	91	62	77	96	74	99	94	84
61	90	87	98	94	80	78	97	84	98	75	66	99	96	81
100	42	97	99	91	78	90	94	54	96	81	85	99	93	89
89	86	32	98	87	83	90	73	85	75	90	76	99	96	73
99	97	92	96	91	79	89	95	71	89	97	97	99	96	85
86	93	79	97	87	79	91	100	86	89	86	96	99	95	81
97	86	78	98	87	69	79	100	91	86	72	80	99	94	77
98	77	86	97	95	78	89	88	55	98	86	85	99	93	88
96	89	63	96	96	72	85	96	87	63	88	83	99	98	82
93	93	79	96	85	67	96	86	85	90	97	98	98	95	69
92	98	73	97	97	83	92	92	68	78	84	83	99	96	88
90	52	92	94	90	86	97	98	88	88	92	90	99	89	83
100	92	92	97	96	84	73	94	83	93	98	92	98	95	73
99	93	89	95	98	80	84	93	84	80	93	92	99	97	81
100	98	93	96	97	82	82	88	23	85	99	67	99	94	77
74	97	96	98	93	81	66	93	66	97	96	94	99	96	78
98	94	59	97	91	83	83	79	82	93	82	88	99	95	79
100	95	72	98	91	86	91	88	79	89	99	88	98	97	82
81	87	81	96	98	89	83	100	75	78	98	79	99	95	75
62	22	67	98	95	77	89	98	95	86	90	90	99	96	84
98	77	63	95	95	80	94	100	70	93	85	69	99	93	86
95	81	62	93	99	85	91	95	72	94	72	97	99	99	76
99	90	73	98	86	80	87	99	75	79	81	94	98	91	76
76	83	73	98	93	84	86	98	87	91	84	92	99	96	85
99	83	37	96	93	74	88	90	60	69	94	75	99	94	77
82	80	84	99	96	79	81	97	86	51	94	96	99	94	82
79	83	90	97	95	85	90	94	73	89	89	97	99	99	75
79	86	83	98	90	84	86	72	83	79	97	72	99	95	84
99	84	68	97	97	70	94	85	39	66	100	79	99	95	83
97	90	63	97	95	76	92	96	80	92	94	79	99	95	86
95	24	95	96	94	83	90	88	49	87	93	92	98	91	82
90	54	96	96	91	66	86	93	100	93	98	91	99	97	79
99	81	85	97	92	80	83	96	68	91	97	94	99	95	75
91	61	79	97	95	73	93	100	84	92	97	84	99	92	82
99	80	60	93	89	72	88	94	72	82	99	79	99	99	82
93	95	92	96	90	77	83	96	79	80	81	92	99	95	79
91	91	92	95	94	85	82	100	66	90	96	91	98	98	76
93	82	57	98	93	78	81	87	94	77	95	88	98	94	80
88	93	93	97	97	84	93	99	91	94	95	90	98	96	76
98	98	86	98	93	74	83	92	86	88	84	86	97	95	85
94	56	99	98	91	87	89	80	87	79	100	59	99	94	72
84	9	74	97	95	81	88	95	77	90	94	85	99	96	86
100	88	91	99	95	78	90	84	94	96	97	98	99	94	80
91	80	70	96	93	79	94	100	88	67	96	89	99	95	74
95	95	95	95	92	76	94	88	71	70	90	86	98	97	85
100	83	94	96	93	76	88	87	84	94	99	93	99	98	82
96	85	39	97	98	75	68	80	78	70	98	59	99	95	71
73	88	68	98	95	83	87	88	39	57	98	88	98	95	81
100	97	72	97	92	87	90	79	81	83	87	79	99	95	81
96	97	9	96	95	78	89	87	73	87	95	89	99	95	79
89	90	80	97	95	72	91	90	82	89	97	72	99	96	59
76	73	97	97	96	79	81	91	61	88	94	61	99	95	80
99	97	86	95	94	84	91	92	83	96	84	96	99	96	73
96	47	91	97	90	84	82	89	70	93	98	86	99	93	83
95	96	79	98	96	90	92	86	61	98	100	80	99	94	74
100	92	21	98	95	87	86	91	81	87	97	89	99	96	77
98	54	65	97	89	69	92	96	89	67	98	87	99	91	84
78	30	66	96	91	79	74	94	74	97	94	64	99	97	86
88	84	46	94	96	74	87	97	77	26	96	96	99	96	79
85	99	70	97	98	79	92	80	56	93	93	77	99	93	80
98	94	88	98	95	90	83	95	73	55	90	94	99	89	80
47	99	70	96	95	75	93	77	80	93	98	78	99	84	78
95	94	86	96	93	72	90	89	94	96	82	85	99	94	83
98	70	1	98	92	86	90	78	75	85	99	90	99	94	76
99	85	56	98	94	77	86	98	56	79	90	92	99	95	69
90	92	56	97	94	77	88	91	92	79	100	96	99	96	80
99	69	31	95	88	79	90	84	79	87	100	86	99	94	71
72	97	83	95	91	73	88	99	59	75	100	81	99	93	82
99	67	93	95	92	77	91	94	87	91	100	87	98	85	81
75	96	81	97	90	84	87	93	61	84	100	99	99	96	76
91	60	82	95	84	85	82	81	81	83	78	44	98	94	88
99	99	56	98	96	75	83	79	79	87	87	80	99	92	85
77	96	81	99	92	74	62	96	77	88	92	96	99	94	64
84	67	71	96	91	87	85	77	56	73	70	84	99	97	80
98	79	75	97	92	77	92	89	73	92	88	89	99	93	85
98	93	35	97	93	72	93	62	52	95	98	97	99	97	90
97	89	72	98	91	82	82	91	72	81	92	84	98	94	82
97	89	90	98	90	80	96	92	85	76	91	77	99	97	76
95	79	91	94	94	83	89	98	37	93	91	85	99	96	81
86	93	48	95	83	81	95	95	75	76	92	97	99	92	80
90	84	99	98	95	78	92	86	88	57	95	60	99	89	84
81	61	62	97	96	73	92	92	90	90	99	89	99	93	87
100	97	67	95	99	67	77	87	66	79	91	84	98	95	81
96	72	81	97	93	80	83	99	82	76	95	90	99	95	79
92	99	82	98	93	80	65	81	89	98	98	86	97	97	82
93	72	83	95	90	84	92	81	51	81	74	73	98	93	77
100	100	7	98	87	78	86	96	87	95	85	82	99	94	77
78	86	81	94	94	77	93	81	96	76	96	62	99	95	87
96	75	78	98	94	75	86	93	67	94	96	88	98	91	76
94	62	88	97	96	78	93	87	94	87	85	92	99	94	80
96	66	81	96	97	78	80	83	78	66	100	90	99	92	78
33	53	51	97	91	73	81	88	89	92	89	78	99	93	77
99	91	9	98	97	88	86	83	78	95	99	84	99	94	74
100	80	51	98	93	77	87	99	83	75	92	66	98	92	78
95	67	47	96	92	88	86	86	56	92	87	89	99	97	75
97	93	69	97	87	75	92	98	56	86	95	87	99	93	88
100	99	64	97	96	75	78	96	93	93	93	85	99	92	82
97	90	91	97	94	78	86	95	96	92	98	89	99	95	81
78	76	80	98	96	79	94	93	82	52	89	98	98	91	80
96	85	78	91	97	73	76	80	86	76	87	94	99	94	81
96	89	98	96	95	74	96	93	96	87	97	96	97	93	82
92	73	13	97	92	81	97	94	86	96	98	79	99	93	81
98	6	96	95	96	66	77	85	87	83	100	71	99	92	87
100	47	70	98	87	84	85	96	72	90	100	75	99	93	73
100	46	69	97	91	80	86	97	89	41	94	84	97	93	84
93	89	69	97	95	70	93	93	65	92	92	62	99	96	76
72	79	86	98	90	83	90	95	69	90	99	100	99	95	74
100	79	77	96	88	79	91	89	96	92	93	96	98	95	86
99	87	89	97	89	82	92	88	56	95	99	75	99	91	87
74	94	100	91	94	69	79	99	80	74	93	87	99	98	81
100	48	98	96	96	90	93	84	70	80	82	79	99	97	70
99	53	74	95	95	77	92	79	81	99	74	45	98	93	80
94	98	90	97	88	82	90	88	86	74	100	86	99	99	81
96	60	75	97	89	85	94	87	96	92	99	82	98	91	78
91	67	70	96	87	78	91	98	83	92	100	89	99	95	75
57	67	87	97	97	84	82	87	50	91	89	87	99	94	72
89	68	93	95	95	87	87	95	67	79	98	90	99	86	76
99	97	85	98	91	69	88	86	84	78	98	90	95	94	75
12	93	95	94	96	75	75	90	91	91	56	87	99	96	73
89	89	86	98	94	85	96	86	70	76	91	74	99	85	76
91	97	87	97	88	76	80	93	68	91	100	85	99	90	84
95	84	94	97	94	75	91	84	85	87	94	92	99	97	89
100	43	46	96	96	85	89	83	73	85	99	63	98	96	82
90	98	56	98	87	79	71	78	75	82	99	67	99	91	81
90	91	46	96	93	75	95	75	90	97	98	85	99	97	79
98	81	61	97	92	70	94	94	93	88	97	79	99	95	73
93	38	95	99	92	83	89	89	75	89	96	80	98	98	78
84	66	62	98	98	83	83	99	66	97	99	91	99	92	76
93	82	99	97	93	80	79	80	91	91	92	96	99	94	76
76	54	51	99	96	76	86	92	93	97	89	97	99	93	80
80	65	60	97	95	85	84	93	88	70	77	77	99	92	84
94	94	18	95	96	83	89	90	67	94	100	65	99	91	76
92	91	92	96	88	83	96	89	56	83	97	70	99	98	76
100	48	44	96	95	68	90	91	63	94	98	44	99	96	78
90	72	2	96	93	82	94	96	78	94	96	75	99	90	78
96	72	83	98	94	73	91	89	54	81	87	94	99	92	79
96	86	99	97	96	75	88	99	71	85	92	83	99	94	80
27	90	72	93	94	73	94	92	68	92	88	93	99	94	83
97	67	70	98	94	89	88	90	65	69	51	82	97	92	84
80	100	84	96	95	85	94	96	73	93	91	93	99	94	78
100	97	83	99	93	83	85	92	82	70	99	95	98	96	78
77	94	90	98	96	82	80	93	56	96	92	76	99	99	85
92	47	79	98	97	71	94	94	75	81	99	88	98	97	82
67	93	76	98	94	77	90	88	75	89	82	44	99	95	80
100	48	90	95	87	85	94	85	81	71	81	92	99	95	76
94	38	94	97	95	91	96	84	83	81	93	86	99	91	75
96	100	72	95	93	88	75	91	87	85	81	78	99	91	84
62	91	83	96	89	84	89	96	81	87	97	95	98	99	82
98	33	84	97	96	70	86	98	69	0	99	87	99	93	84
83	96	94	93	81	81	90	100	68	95	98	99	99	96	78
100	95	86	99	90	79	93	94	82	35	94	79	99	92	68
82	95	57	98	94	75	84	98	59	93	74	87	99	94	75
81	87	91	96	85	78	89	100	90	87	95	74	99	97	89
49	96	91	97	97	73	92	85	36	88	97	84	99	96	76
93	100	86	97	95	75	80	100	92	78	91	98	99	94	90
95	73	96	98	96	76	93	99	57	90	88	44	99	92	78
61	95	83	97	91	79	90	96	82	88	92	66	99	94	73
98	79	93	96	89	84	96	85	95	75	93	86	96	92	84
93	89	84	96	89	85	86	93	86	79	75	88	99	93	74
95	97	94	96	96	75	79	87	67	64	93	81	99	92	83
93	91	43	98	92	81	89	90	76	64	96	93	99	90	86
92	99	85	95	94	72	77	87	83	43	78	100	99	98	80
95	68	68	94	96	73	96	99	55	78	94	86	99	95	85
78	99	81	98	96	85	73	87	73	91	100	80	99	95	69
81	57	85	98	92	81	92	96	85	82	69	95	99	97	76
99	99	87	98	96	85	89	74	79	83	91	81	99	95	77
100	87	47	97	94	90	86	95	100	73	100	78	98	91	88
91	90	13	97	96	79	76	82	90	89	93	95	99	96	82
87	70	63	97	93	77	90	96	72	83	92	61	99	94	83
97	72	48	94	92	72	90	96	61	91	96	91	99	95	86
92	64	72	97	96	87	84	82	62	92	97	97	98	94	85
41	91	85	92	97	89	95	93	90	89	97	88	99	93	73
78	48	52	96	93	79	85	100	89	81	99	75	99	92	70
98	82	96	98	93	90	88	94	87	88	86	96	98	93	81
97	91	97	96	92	83	89	92	87	80	89	60	99	94	82
42	93	94	98	88	79	78	96	78	95	90	95	99	94	77
84	93	100	96	94	86	95	98	46	93	97	92	98	92	78
84	66	99	96	93	82	86	81	73	87	79	79	99	93	72
97	95	78	97	98	87	77	89	89	97	99	92	99	92	77
35	87	66	98	94	69	87	97	89	88	95	90	99	91	72
71	98	73	97	97	79	90	80	81	83	62	86	98	92	72
99	100	65	98	90	72	89	98	86	69	86	83	99	98	76
80	95	90	93	96	81	91	100	88	88	91	56	99	94	83
97	88	83	98	91	86	75	95	85	95	97	83	99	97	76
85	90	76	95	98	80	84	90	88	95	100	69	99	94	78
70	100	99	98	96	85	93	96	59	90	96	95	99	97	83
85	66	92	96	98	82	77	95	68	85	98	94	99	97	84
98	98	89	98	96	80	94	98	85	91	98	77	98	99	77
99	82	93	97	92	76	78	88	78	93	88	83	99	93	72
99	100	47	95	93	77	93	82	89	85	90	20	99	96	81
91	80	78	98	94	83	86	93	65	87	100	86	99	95	74
97	89	78	96	95	74	90	98	93	91	94	88	99	94	79
82	63	77	96	92	75	81	87	87	95	88	89	99	93	82
88	81	65	98	95	76	76	100	56	93	82	63	99	97	83
100	80	86	95	94	90	83	91	87	50	96	47	99	94	62
27	56	73	95	91	82	80	96	95	72	56	89	99	88	82
67	77	84	97	90	76	85	79	68	94	93	65	99	99	73
83	93	64	98	87	83	89	91	89	94	94	96	98	98	78
42	93	61	95	95	84	90	98	84	85	81	69	99	98	90
81	52	88	97	91	77	93	79	75	89	90	44	97	96	89
96	27	39	97	96	84	91	97	87	96	48	88	98	93	79
92	70	75	98	90	90	90	96	75	96	96	92	95	92	70
100	85	85	98	90	81	87	82	80	93	97	83	98	94	81
99	80	70	98	95	70	88	87	84	78	97	75	99	92	78
90	89	71	97	90	82	87	95	76	92	97	99	99	98	79
86	79	85	96	98	86	94	90	30	69	99	85	99	93	73
91	100	48	95	96	68	83	96	93	95	100	81	99	94	83
96	99	81	97	91	72	62	92	72	74	91	90	99	89	71
86	92	51	99	94	82	91	97	74	91	90	86	99	95	73
96	92	36	97	89	80	82	97	74	90	96	81	99	88	83
92	86	66	92	94	85	94	88	70	93	74	89	99	87	78
95	88	66	97	90	81	94	96	57	89	97	78	98	93	65
93	88	84	97	97	73	77	96	65	63	98	82	99	95	84
88	98	91	97	89	89	78	95	96	92	84	100	99	94	77
100	93	85	97	92	81	88	90	79	84	94	65	98	97	88
98	86	89	97	89	75	90	90	89	82	100	85	99	97	82
76	83	62	95	95	79	84	100	89	98	99	78	99	92	90
99	73	80	98	93	82	92	69	65	89	98	84	98	94	79
94	93	34	97	95	85	90	96	74	92	99	85	99	93	83
100	83	82	96	96	73	85	92	84	88	98	95	99	92	80
99	95	85	96	96	84	70	99	85	93	95	69	97	93	89
92	85	77	98	88	75	92	99	73	92	88	85	99	94	82
38	42	80	98	97	80	83	84	99	91	86	81	99	97	75
86	89	64	96	96	82	93	98	83	99	93	90	99	98	71
95	90	83	93	91	82	87	99	78	86	55	97	99	90	89
96	76	98	94	91	82	90	99	95	92	90	68	99	96	76
86	85	55	96	92	75	94	88	57	93	99	79	99	94	77
76	85	12	97	94	84	94	99	59	84	96	90	99	94	86
99	94	47	97	92	80	86	73	78	86	92	84	99	97	82
100	90	98	97	94	89	83	98	84	97	91	89	99	94	85
95	99	94	97	93	82	93	88	76	55	77	81	99	92	75
80	38	55	93	87	84	87	100	83	83	97	70	99	98	85
87	80	93	95	93	70	82	99	90	87	89	92	99	96	60
34	66	83	96	93	79	95	92	88	14	100	57	99	96	71
100	74	100	95	87	78	82	95	87	95	94	86	98	91	81
73	47	90	94	88	78	71	98	84	81	96	48	99	96	84
96	86	98	97	97	72	69	84	72	80	92	93	99	97	69
87	98	96	98	93	83	90	87	99	94	97	94	99	95	82
95	95	69	98	95	71	91	84	99	81	88	74	99	92	81
97	97	74	98	96	88	85	77	98	91	95	84	99	92	78
99	92	95	97	90	84	85	84	71	94	90	81	99	97	85
83	74	84	97	95	77	86	92	57	93	100	69	99	95	65
24	93	94	96	92	75	91	79	73	93	93	72	99	97	82
76	76	97	99	95	86	75	100	64	68	93	87	99	95	80
100	94	93	95	94	74	95	83	75	67	95	91	98	96	75
99	100	82	95	97	73	83	100	88	82	97	82	99	92	80
96	94	83	96	95	84	99	92	94	56	80	71	99	96	84
96	85	56	99	94	80	81	99	97	87	94	67	99	98	86
97	88	90	99	92	86	92	99	76	85	85	74	99	93	80
80	61	83	98	96	78	83	82	85	89	91	92	99	92	80
100	86	75	97	93	79	77	82	30	82	87	88	99	96	53
92	89	85	97	96	76	94	86	86	87	88	91	99	95	82
91	98	99	99	98	71	94	99	86	83	95	96	98	92	72
94	88	91	97	95	84	87	89	94	77	86	69	98	95	81
54	100	65	98	92	78	91	85	76	91	94	67	99	95	72
79	89	84	96	90	79	89	92	83	91	93	90	99	96	77
98	10	61	96	94	86	94	97	66	94	98	88	98	96	73
66	94	66	98	96	81	85	89	93	95	98	88	99	96	77
96	70	85	95	95	81	89	97	96	92	96	74	99	94	91
85	93	96	98	94	72	88	92	90	91	94	85	99	90	76
91	100	90	97	94	80	86	94	94	62	96	88	98	92	85
87	94	27	98	90	89	94	92	60	70	94	69	99	93	74
90	97	71	96	95	83	81	93	95	94	91	97	99	95	72
98	77	5	97	94	87	80	84	70	79	64	100	99	90	77
88	49	90	97	97	87	90	86	79	84	85	84	99	98	84
95	96	88	97	91	79	91	98	82	74	89	90	99	93	79
93	85	92	97	99	79	82	99	81	77	95	67	97	97	78
97	95	42	98	91	76	87	77	74	93	72	95	99	92	85
100	7	66	97	98	75	96	92	87	80	100	72	98	96	72
98	75	96	96	95	82	84	92	94	86	94	63	99	95	75
83	51	73	98	91	69	91	86	81	74	94	78	99	97	72
45	52	71	96	94	77	92	92	72	91	96	81	99	93	85
86	78	82	96	93	89	88	95	82	92	90	85	99	89	79
96	87	98	95	90	82	96	75	82	84	95	84	99	93	78
56	45	68	98	89	85	92	94	79	93	93	87	99	95	86
94	68	62	96	93	89	88	99	94	79	83	98	96	97	81
96	85	55	96	88	78	90	76	97	91	94	92	99	94	83
89	81	60	98	93	86	91	71	79	92	94	56	98	94	84
98	81	65	98	94	81	90	84	90	97	97	79	97	90	64
71	65	93	95	95	78	94	99	61	79	91	92	99	92	88
64	87	98	98	93	82	86	92	87	68	96	99	99	96	86
98	98	70	98	91	84	85	87	95	80	94	71	98	94	81
94	84	81	94	95	75	83	78	84	72	93	67	99	93	75
97	85	85	98	97	74	73	83	71	75	96	79	99	93	81
92	99	54	97	88	84	73	72	68	83	100	76	99	91	92
85	99	87	97	94	88	94	95	84	85	100	84	99	94	84
99	89	93	97	88	76	91	97	76	95	78	95	99	95	87
99	95	78	97	93	82	91	94	74	77	91	94	99	96	85
97	94	75	93	94	84	90	96	49	97	100	92	99	95	76
87	97	28	98	95	82	94	86	92	94	89	40	99	97	82
96	96	69	93	95	85	88	94	53	95	91	38	99	97	88
90	62	64	97	93	70	94	99	84	96	98	77	99	96	68
68	76	62	95	96	82	86	92	91	92	96	46	99	99	75
100	76	72	98	97	89	95	97	91	93	94	80	96	91	76
76	75	54	96	98	77	91	96	87	86	91	81	99	95	86
100	100	88	97	91	89	84	98	90	88	99	87	98	88	81
93	94	69	96	92	71	89	82	66	96	63	90	98	91	79
81	100	93	98	93	74	89	89	100	84	98	83	99	99	88
95	90	88	97	94	84	80	48	83	57	87	81	99	93	81
99	76	75	98	94	83	90	87	96	93	87	88	98	93	72
98	87	86	94	95	83	85	90	91	89	85	69	99	89	80
99	86	70	95	98	82	74	97	71	94	97	92	99	96	82
97	97	62	97	91	64	96	92	81	66	95	89	99	93	81
97	96	86	98	96	80	91	90	66	90	98	49	99	93	78
99	26	71	94	93	89	94	67	77	80	97	91	99	89	72
85	82	90	94	97	73	91	61	71	95	99	83	99	95	69
94	94	83	95	96	73	86	87	79	70	92	95	99	96	77
84	83	67	97	94	83	89	95	53	94	93	77	99	95	81
100	86	81	96	94	76	91	91	66	68	95	65	99	95	82
100	60	79	98	95	77	96	81	71	52	93	96	99	98	83
50	87	86	94	90	77	84	96	61	79	99	86	99	91	75
97	25	92	95	95	84	94	92	81	83	84	92	99	98	79
100	21	95	96	93	76	95	100	90	90	81	84	98	93	82
80	81	74	97	93	87	91	98	70	72	94	77	99	96	92
95	77	80	97	87	90	95	94	90	86	96	72	99	95	79
100	56	87	95	95	79	87	96	84	77	100	84	99	94	74
47	80	96	98	97	86	96	89	73	94	97	91	98	96	79
97	60	96	96	95	81	91	93	88	59	96	76	99	84	80
88	57	98	97	90	83	73	87	56	84	95	91	99	95	79
100	91	80	97	93	84	95	97	49	90	96	75	99	95	74
100	87	69	95	93	74	88	86	81	96	89	90	99	97	80
100	49	89	98	93	84	88	94	62	95	95	83	99	87	81
93	92	78	98	96	75	90	93	85	95	92	93	99	96	90
99	94	95	96	94	86	80	98	61	64	100	95	99	95	81
99	83	83	97	95	69	88	87	81	94	93	94	99	95	92
89	97	82	96	93	84	93	98	90	93	89	47	99	97	81
99	71	77	97	91	76	68	94	84	95	73	89	98	94	72
49	89	61	96	96	81	84	91	72	82	89	84	99	98	76
96	98	49	98	88	81	57	96	78	96	99	86	99	94	81
84	97	79	95	98	84	87	94	99	85	91	76	98	90	76
74	96	67	92	93	78	92	74	74	90	92	92	99	95	73
65	97	66	96	91	82	93	93	77	86	68	94	99	97	81
97	56	92	95	93	81	96	92	71	86	82	89	99	92	76
90	100	94	97	95	76	90	93	91	88	90	67	99	94	75
98	80	94	95	92	79	84	66	94	84	98	92	99	97	80
61	81	71	98	90	75	95	97	79	93	75	85	99	94	79
89	93	78	96	94	87	93	92	89	90	97	94	99	99	75
95	93	83	97	88	79	90	100	73	91	99	84	99	94	78
99	91	94	97	94	73	91	90	80	79	66	93	99	98	60
89	99	92	99	92	87	95	79	91	97	87	81	99	92	78
96	99	19	99	94	85	92	97	73	91	95	87	99	93	74
99	88	88	98	99	73	86	96	79	77	84	75	99	92	81
96	90	74	98	92	84	92	99	76	92	97	13	99	97	79
84	73	66	96	91	84	73	81	84	76	100	75	97	89	91
40	77	72	98	95	77	87	98	61	64	98	92	99	92	84
99	92	89	98	86	84	87	81	73	88	96	77	99	95	86
37	83	54	93	91	76	81	93	88	89	95	77	99	94	83
99	70	93	97	86	87	70	92	67	77	95	80	99	96	80
95	90	82	95	93	80	80	99	56	83	97	91	98	97	77
100	95	56	97	98	84	91	99	61	97	96	81	99	91	69
99	45	80	97	90	69	93	89	81	81	68	71	99	93	84
100	82	91	97	89	81	97	73	79	74	97	78	99	96	83
90	80	89	97	89	76	86	99	91	98	100	87	99	95	75
98	72	86	98	88	78	90	75	87	82	92	82	99	96	81
92	95	24	97	92	83	95	100	83	91	91	95	98	95	87
94	49	83	98	98	85	81	92	86	79	90	77	99	95	82
96	66	93	96	92	79	92	94	64	89	96	82	99	92	74
99	61	52	96	93	83	92	97	76	85	89	91	97	91	76
100	96	91	97	99	81	77	99	76	97	94	86	99	94	76
98	94	90	96	92	78	94	89	80	86	90	91	99	94	78
92	100	4	96	95	73	93	97	93	89	90	96	97	100	82
92	35	89	97	96	77	72	75	65	96	100	70	99	98	75
98	97	76	97	91	84	78	88	76	98	95	78	99	96	80
85	84	57	97	98	77	74	75	90	69	92	88	99	93	85
72	28	78	96	89	79	86	91	78	94	86	85	99	94	82
90	95	55	96	93	80	89	90	67	84	89	85	99	96	81
87	79	89	97	94	83	89	88	66	89	90	79	99	95	86
88	86	62	95	94	86	84	95	83	84	98	63	99	89	81
84	96	45	96	91	86	95	95	94	85	94	95	99	95	80
52	74	64	94	97	83	86	95	73	75	87	85	99	97	70
33	90	71	94	92	83	74	98	84	89	100	89	99	94	79
100	89	87	96	94	84	85	97	97	88	97	42	99	99	80
92	51	77	93	93	81	89	88	56	77	89	91	99	94	79
91	71	88	96	87	80	87	94	60	88	95	82	98	97	74
97	86	83	97	92	79	84	97	92	97	100	90	98	93	87
83	83	65	94	93	79	80	95	70	92	98	83	98	96	85
100	95	87	96	97	77	93	96	67	87	88	79	99	95	80
98	100	95	98	95	70	98	95	67	96	99	96	99	93	68
68	85	46	98	89	80	85	92	62	89	100	85	98	96	86
92	96	76	96	95	74	86	100	92	73	100	76	99	92	75
99	96	54	98	92	82	90	88	38	88	89	94	98	94	71
100	78	96	96	93	80	92	92	37	76	90	85	98	98	79
93	69	38	94	96	71	87	84	84	93	94	95	99	93	84
96	19	76	99	97	78	95	93	83	97	96	91	99	90	72
79	97	26	98	90	80	89	94	66	84	98	83	97	90	76
100	76	10	97	85	73	88	85	73	86	96	95	99	96	85
84	92	92	97	93	83	91	89	68	86	82	89	99	95	83
100	99	85	97	91	76	96	94	84	81	96	94	99	98	76
97	98	81	95	93	81	93	92	96	93	90	84	99	95	75
96	73	94	95	93	78	73	97	88	90	96	93	99	97	74
94	95	96	97	90	77	86	74	60	64	90	88	99	93	79
84	85	44	98	90	90	88	93	94	94	96	99	99	96	85
80	89	98	92	96	88	85	89	67	76	73	70	99	89	76
84	59	95	98	93	74	91	89	74	98	99	56	99	91	84
81	66	71	94	98	87	93	78	59	84	91	77	99	87	81
98	75	84	97	90	73	92	96	56	90	96	73	99	93	81
90	49	40	97	93	77	97	95	78	66	97	91	99	93	78
59	84	82	97	95	85	84	100	49	83	91	88	99	83	69
100	85	6	94	96	76	94	94	72	93	82	86	99	92	77
99	100	73	96	97	89	92	86	92	87	93	70	99	96	80
100	100	63	97	95	72	86	91	82	95	86	88	98	94	74
100	94	85	94	96	79	92	88	91	89	87	85	99	95	81
80	84	65	95	95	92	78	100	54	96	95	95	99	93	79
91	94	83	97	97	74	93	98	80	98	94	74	99	94	90
98	97	67	97	96	81	89	99	89	86	100	93	99	97	87
97	98	88	95	91	75	85	96	84	89	96	82	98	90	75
78	63	95	97	95	86	91	89	80	94	87	69	99	95	75
99	77	76	98	90	80	91	96	72	78	97	63	98	92	79
84	96	36	92	97	85	83	96	85	95	100	89	99	91	71
84	100	82	97	91	78	71	80	94	89	88	82	99	89	78
95	87	84	94	95	83	87	98	90	92	93	92	99	97	81
96	83	99	91	91	82	90	86	76	67	89	87	99	97	76
96	93	59	95	96	81	94	96	81	93	99	60	99	93	78
68	67	96	96	98	71	95	90	68	82	91	84	98	84	79
99	71	59	98	95	82	89	62	88	93	87	84	99	95	79
86	26	85	96	91	84	92	81	82	88	99	91	99	90	80
75	86	83	97	92	81	87	83	59	81	59	87	99	95	72
100	66	63	96	94	72	92	72	76	97	80	95	99	91	83
100	74	91	96	93	85	82	97	69	93	89	90	99	95	81
99	16	79	97	95	72	86	78	92	98	99	77	99	98	80
99	99	99	98	96	81	90	75	77	84	100	80	98	96	75
97	72	82	98	94	77	69	95	88	91	96	99	98	97	82
95	75	97	98	95	73	92	90	96	90	89	76	99	95	77
67	91	83	96	94	78	94	95	88	91	93	82	99	95	75
92	91	74	98	98	78	87	82	33	56	91	79	99	94	73
91	81	94	95	95	81	88	94	56	81	99	79	98	97	69
86	76	61	97	89	82	94	97	49	96	100	96	99	93	85
98	98	2	98	93	82	93	54	70	86	97	73	99	94	68
94	77	99	92	95	81	85	98	76	97	83	86	99	98	75
66	85	74	96	92	74	85	89	92	78	96	80	99	96	85
84	75	97	97	97	81	91	93	66	99	99	84	99	95	80
97	94	75	97	93	92	89	91	88	91	92	68	99	93	69
65	65	76	95	93	80	81	95	56	93	92	78	96	97	76
99	88	80	99	91	88	85	89	87	85	83	97	99	96	76
94	48	94	97	93	87	95	94	77	96	98	87	99	91	70
94	69	85	95	90	76	91	98	73	88	56	76	99	96	73
96	98	77	93	95	91	97	91	96	91	100	86	99	95	82
99	83	68	98	97	75	92	94	89	69	95	77	99	94	78
90	97	98	94	97	87	96	84	90	90	96	89	99	93	71
97	91	21	95	94	76	83	92	69	95	92	85	98	98	75
95	95	94	97	94	85	92	95	88	76	84	85	99	97	78
86	56	90	97	93	86	69	77	86	92	98	74	99	97	76
99	80	71	97	92	75	91	93	70	52	98	85	99	96	83
99	98	86	96	87	76	88	84	86	96	100	76	99	95	84
97	56	76	98	95	82	86	94	83	98	83	94	99	92	73
99	97	40	99	93	81	94	99	88	84	91	97	99	92	84
99	91	97	96	94	83	94	92	74	70	92	98	99	89	79
98	93	84	97	87	88	70	88	81	91	97	84	99	91	84
99	90	19	98	97	80	90	72	100	54	92	56	99	95	78
97	100	88	97	96	82	86	86	77	87	95	87	99	94	63
97	44	65	97	96	79	87	85	93	81	93	90	99	92	84
96	87	67	95	97	75	93	97	77	87	61	72	99	92	81
98	59	100	97	96	76	85	81	80	47	82	88	99	97	82
78	85	72	97	86	73	96	96	72	61	98	81	99	90	74
99	81	100	97	94	81	82	85	84	45	90	93	99	93	81
99	82	86	99	98	77	91	96	75	90	42	93	99	93	60
44	98	69	93	94	80	91	90	67	89	92	88	98	94	79
99	75	74	94	95	80	84	92	95	79	94	74	99	98	87
75	91	68	94	93	82	85	91	77	90	100	97	99	93	85
89	94	88	97	96	77	93	94	93	95	96	75	99	96	80
98	90	76	95	90	87	92	93	93	81	89	92	99	94	83
79	77	95	97	93	88	85	92	80	94	97	65	99	95	83
99	93	60	96	95	90	89	96	89	91	89	97	98	89	74
99	85	49	97	99	82	75	76	61	56	84	56	99	98	84
94	86	81	95	92	78	83	82	67	84	95	81	99	90	77
16	87	72	98	94	80	88	93	80	88	67	74	99	95	75
87	95	86	97	97	82	77	92	92	92	84	73	99	93	83
96	90	69	98	95	75	94	92	77	81	100	100	99	91	78
100	78	63	97	95	84	92	90	78	98	98	80	98	87	74
96	76	100	95	91	80	96	89	88	91	96	70	99	94	85
86	75	56	95	94	79	91	72	56	84	95	90	98	96	80
96	69	97	99	92	87	96	100	92	69	94	90	99	97	83
95	69	93	97	92	76	89	93	69	76	96	92	99	92	70
98	87	54	94	93	82	90	92	83	87	97	89	99	92	78
71	72	17	97	93	70	97	90	81	87	71	86	99	96	73
98	87	79	96	93	82	91	84	84	93	97	66	99	95	84
95	60	97	96	92	75	72	87	46	92	96	93	99	99	86
100	85	95	95	91	83	92	93	63	77	98	91	98	97	74
90	71	24	98	88	82	95	94	75	89	82	87	99	95	74
96	99	82	94	95	88	93	82	81	49	76	89	99	93	86
100	94	93	96	94	69	90	93	92	85	86	82	99	97	77
70	84	17	96	95	80	91	85	84	93	96	88	97	91	78
100	96	81	95	91	72	97	93	53	85	95	61	99	86	68
97	98	78	97	91	82	78	88	80	94	96	91	98	94	85
62	95	45	92	98	93	91	100	78	98	90	85	99	97	81
88	80	61	96	91	84	84	93	53	90	97	96	99	96	82
98	87	97	98	97	80	91	70	100	74	77	89	99	94	79
62	79	91	96	96	67	90	100	72	84	96	82	98	95	87
96	82	32	96	90	86	81	90	84	38	87	87	98	95	83
90	96	90	97	94	76	82	81	81	90	89	85	99	92	83
96	92	56	97	92	75	90	95	84	94	91	89	99	91	76
54	88	88	98	84	90	80	100	48	90	94	72	99	98	72
99	56	83	95	97	88	84	97	87	93	98	85	99	95	68
100	0	74	98	96	72	93	72	81	93	90	96	99	93	81
100	65	95	98	96	80	85	90	72	94	73	63	98	90	77
98	100	66	97	94	79	88	82	89	80	92	75	99	95	85
75	50	46	94	98	84	96	82	83	95	99	86	99	96	82
98	41	55	93	90	83	83	100	73	91	92	50	99	94	64
40	92	70	97	93	83	87	90	81	81	89	55	99	95	76
38	100	83	98	94	76	90	100	89	98	61	61	99	98	73
89	73	93	97	92	72	92	93	80	97	96	82	98	98	69
94	97	77	95	94	86	95	89	87	89	100	94	99	95	79
98	94	87	94	90	85	95	98	70	94	92	66	99	99	83
97	100	48	97	94	81	93	94	92	80	98	69	99	95	80
93	90	78	97	95	81	83	99	88	85	87	78	99	92	78
87	72	60	95	95	78	70	79	67	76	98	89	99	96	77
100	86	13	93	90	81	87	94	51	88	84	91	99	93	77
92	94	85	96	92	80	80	89	68	87	90	92	99	95	80
93	93	87	97	93	82	92	93	52	78	79	89	99	91	78
79	100	91	97	97	85	91	99	65	91	95	90	99	96	79
99	93	76	98	91	76	73	99	69	71	74	55	98	90	89
97	90	60	97	89	82	94	96	79	63	95	89	99	87	80
84	93	77	95	95	83	84	99	93	84	87	77	98	96	78
66	80	35	97	95	80	87	85	96	85	94	92	95	97	73
97	100	87	99	94	81	91	93	95	82	97	98	99	98	76
97	89	86	98	92	82	87	89	57	80	87	90	98	96	74
87	94	92	98	89	74	88	78	89	83	100	88	99	91	73
100	38	55	96	98	78	76	85	99	75	86	83	99	92	77
78	93	85	97	95	77	87	89	79	85	93	89	96	94	79
92	93	55	98	93	81	92	99	67	95	100	79	99	90	77
100	83	84	97	90	93	95	97	84	79	100	64	99	94	78
92	99	98	96	96	90	87	90	67	91	95	94	99	94	92
97	86	69	98	98	84	87	92	69	73	66	75	99	89	82
91	67	35	96	94	81	91	88	76	84	72	75	99	99	80
87	97	67	95	90	80	96	100	70	82	90	100	99	95	70
100	98	87	95	91	81	84	96	77	96	92	78	99	97	76
92	95	91	97	90	87	88	97	85	86	97	78	99	94	80
100	85	26	96	94	80	93	85	72	91	92	95	99	90	75
84	99	88	94	94	80	90	88	85	90	98	91	99	93	82
83	99	64	97	94	69	79	90	86	73	97	36	98	94	62
45	96	49	98	90	80	90	87	92	96	97	91	99	97	80
97	65	99	97	95	78	82	91	76	83	99	91	99	97	78
91	99	80	95	94	81	89	97	79	59	92	85	99	89	81
99	95	53	97	95	80	89	85	71	82	85	89	99	94	81
93	94	73	92	95	85	94	89	63	83	95	71	99	94	78
100	69	62	96	93	77	88	89	78	68	97	100	98	94	77
81	77	99	96	98	70	84	90	65	90	100	96	99	95	69
99	76	15	98	94	74	83	90	27	83	99	91	99	94	77
98	100	94	96	89	82	94	94	76	90	69	87	99	96	83
98	92	49	92	88	75	81	93	83	33	90	85	99	95	81
99	95	89	96	92	86	87	93	67	98	92	92	99	96	80
98	90	99	97	97	86	82	89	85	75	99	83	99	94	79
96	67	75	98	94	84	93	97	93	91	92	78	99	94	82
75	86	99	98	92	85	88	97	81	92	96	84	99	87	64
46	80	56	95	93	75	86	99	51	76	99	25	99	96	83
100	92	93	95	93	77	86	96	78	71	97	79	99	91	75
96	59	71	95	93	77	94	93	82	74	96	87	99	96	76
99	72	83	98	93	87	89	86	37	80	89	86	98	98	73
94	55	90	91	92	77	92	89	76	75	95	93	99	93	79
73	86	52	95	96	82	95	90	78	91	91	89	99	93	84
74	64	65	97	96	83	95	71	69	85	98	91	99	95	85
97	82	67	96	92	78	85	62	73	88	97	90	99	93	59
92	94	88	94	97	75	96	92	72	60	98	98	99	94	80
82	62	84	96	97	76	70	93	62	95	100	94	99	98	81
94	91	69	96	93	83	86	84	84	75	94	89	99	97	80
61	78	20	97	95	87	95	89	81	84	89	66	99	96	79
96	97	100	99	90	84	84	92	92	65	100	83	99	96	69
86	85	85	95	92	81	84	93	95	73	93	93	99	90	76
99	63	91	96	95	82	85	100	81	91	86	66	99	96	69
88	84	40	98	94	79	90	95	75	91	96	94	99	97	87
93	67	86	98	93	86	87	94	67	91	99	88	99	92	72
25	76	82	96	95	84	92	91	75	89	94	75	99	86	77
64	81	93	97	86	73	95	85	76	97	76	68	99	97	83
91	47	55	94	95	80	91	82	87	88	90	93	98	95	74
94	98	82	97	94	81	82	92	79	86	96	88	99	93	78
96	89	98	99	96	69	95	95	73	80	99	83	98	90	79
88	92	78	97	96	81	84	78	71	69	97	90	98	97	73
97	99	91	97	92	74	80	86	78	89	97	84	98	93	75
99	23	96	95	92	82	78	95	61	82	98	94	99	96	87
98	77	55	97	90	78	89	87	57	88	94	83	99	98	81
50	96	72	97	91	82	79	87	66	78	100	82	99	92	68
94	63	79	97	94	85	80	99	43	94	100	86	99	93	73
71	28	82	93	93	81	85	94	84	99	96	94	99	96	73
85	71	76	97	97	73	84	95	74	83	83	94	99	92	80
100	70	95	97	92	69	90	91	70	94	90	94	99	91	78
77	100	47	95	92	81	93	90	87	95	90	96	99	94	86
94	20	65	95	95	81	92	94	81	99	97	89	99	94	75
96	61	95	96	98	89	84	97	95	83	98	74	99	95	83
97	87	6	97	82	88	84	85	93	93	91	68	98	94	78
95	72	47	97	95	83	96	94	94	79	97	76	97	96	82
22	90	82	98	99	73	64	80	86	90	97	95	98	94	78
89	92	89	96	93	77	94	69	79	92	94	83	99	91	80
94	96	88	98	94	78	82	95	64	92	82	99	99	94	74
67	14	83	97	89	81	96	94	54	78	97	93	99	90	73
90	63	98	96	95	78	86	92	75	94	99	86	99	97	80
46	86	37	94	92	76	88	96	77	85	96	61	99	93	82
65	86	93	96	95	85	92	77	79	78	100	86	99	81	74
91	61	86	98	96	84	90	80	71	88	85	98	99	93	84
75	73	41	96	97	83	85	91	84	95	92	83	99	97	75
95	42	6	96	93	78	89	91	74	97	98	78	99	95	72
97	11	79	95	95	78	92	89	64	92	89	50	99	93	88
99	73	15	98	93	82	73	94	46	30	97	80	99	99	77
82	98	100	96	94	66	66	97	79	73	69	60	99	94	79
79	100	78	96	95	78	88	100	60	66	87	73	99	92	81
71	93	80	96	94	79	80	68	72	69	97	77	98	95	76
96	78	21	96	96	78	91	94	70	84	99	56	97	95	72
97	64	95	96	91	81	83	98	78	83	97	97	98	93	84
45	97	69	97	92	74	87	95	84	71	97	81	99	97	79
100	25	94	98	95	72	82	74	72	95	94	91	99	96	70
56	87	82	98	94	89	89	97	99	90	82	78	99	95	77
95	95	90	98	92	86	79	99	61	93	84	95	99	94	74
98	80	93	95	97	78	70	95	81	84	99	69	99	94	80
99	93	91	98	92	80	74	94	51	85	85	83	98	96	88
98	100	76	95	94	81	96	100	87	82	86	71	99	96	84
99	66	79	95	94	82	80	98	74	86	96	86	99	96	75
90	100	82	98	94	83	92	97	70	90	99	94	99	97	81
99	44	33	98	93	77	76	82	66	87	88	94	99	89	90
66	15	71	97	95	87	79	98	86	94	100	94	98	93	81
100	36	80	98	92	77	89	86	83	95	94	64	98	94	82
95	50	91	99	89	80	88	88	81	87	81	94	99	93	80
99	54	52	97	88	85	96	91	52	79	93	47	99	95	88
93	73	93	97	92	81	96	71	88	96	85	78	99	95	79
97	82	82	98	92	88	93	73	86	92	99	86	99	94	80
95	83	65	96	90	71	90	95	77	90	99	91	99	87	79
98	70	74	95	95	75	88	97	65	92	92	81	99	95	78
66	90	47	98	90	74	86	90	92	66	96	91	99	96	82
60	100	87	96	96	87	96	93	66	65	44	81	99	94	83
85	98	47	95	97	75	90	67	87	74	100	95	99	94	75
78	96	88	96	92	84	90	95	75	74	71	87	98	88	68
99	98	57	96	86	87	83	100	49	85	100	91	99	94	71
83	98	93	98	96	80	74	89	66	75	96	84	99	92	82
100	81	81	97	94	76	96	83	91	94	100	90	99	96	80
89	94	65	97	95	77	85	98	82	89	93	94	99	94	66
81	94	57	98	94	77	88	87	69	84	93	70	99	93	69
99	94	86	98	96	85	79	87	97	65	98	91	98	97	77
97	64	59	97	96	75	94	72	98	89	84	84	99	92	80
94	74	31	98	96	77	71	96	66	71	96	82	99	90	71
95	94	92	96	96	76	93	86	64	92	95	85	99	92	80
98	68	91	96	96	85	80	96	79	93	93	91	98	94	84
84	83	90	96	95	83	94	96	47	88	92	69	99	91	70
100	98	96	97	92	80	92	78	74	74	95	95	99	93	77
100	97	95	97	91	79	81	92	70	93	99	87	99	84	85
97	81	64	97	99	76	89	97	78	82	93	60	98	96	73
82	82	84	97	94	78	85	89	96	78	92	87	99	96	81
97	73	33	93	95	82	82	91	76	87	94	85	98	94	80
63	77	98	94	87	84	94	96	93	96	97	86	99	95	81
45	92	41	97	94	82	87	96	93	82	78	100	99	93	74
86	97	83	95	96	86	87	79	71	96	83	69	99	91	77
93	75	99	97	96	70	81	84	81	62	91	94	99	96	74
99	27	73	97	95	84	87	79	87	67	96	79	99	89	76
98	99	82	97	90	82	94	91	76	91	84	87	99	93	70
98	19	16	96	95	86	86	98	63	77	96	90	99	97	73
92	87	73	97	85	88	96	96	90	82	84	88	99	98	76
90	85	49	98	93	77	96	89	84	73	97	93	99	97	79
91	96	56	99	93	83	80	81	89	83	96	82	99	99	65
100	71	18	98	96	72	82	81	85	81	88	96	99	95	82
51	27	78	97	96	79	94	88	91	92	85	80	99	93	60
99	77	90	95	86	70	87	100	85	92	93	63	99	93	79
96	95	87	97	96	80	61	93	83	97	83	85	99	96	73
93	93	87	98	90	84	84	97	77	92	100	72	99	93	81
98	78	10	95	91	85	90	63	91	91	97	92	99	97	72
94	89	96	96	92	70	93	75	93	91	81	82	99	96	83
99	95	79	95	93	90	80	92	47	95	95	95	99	94	85
100	99	19	97	96	81	79	98	80	82	100	86	99	97	77
92	76	98	96	87	70	95	74	76	82	98	88	99	95	79
87	86	81	94	94	83	92	95	76	92	86	85	99	99	71
96	93	49	98	92	75	90	85	52	79	86	79	99	89	72
100	93	36	97	96	80	92	82	77	96	96	95	98	97	82
83	64	96	96	93	66	87	83	94	88	96	94	99	89	75
96	81	46	96	98	76	92	77	79	82	61	86	99	92	81
96	97	64	96	95	87	86	93	75	93	95	87	99	94	76
98	76	95	97	93	87	83	84	56	82	98	73	98	97	72
75	17	99	96	94	81	92	92	95	97	97	73	99	96	77
98	73	95	97	93	75	87	88	79	98	95	68	99	89	76
100	86	19	98	97	81	97	96	89	91	66	68	99	96	83
80	78	73	97	89	78	86	94	85	71	89	69	99	95	78
85	95	79	96	95	88	95	99	78	80	92	56	97	95	80
100	95	56	97	91	76	95	84	73	88	98	69	99	90	80
81	92	82	98	91	75	83	98	84	94	80	44	99	95	75
99	99	18	94	96	84	93	79	68	76	85	95	99	99	74
94	99	100	94	95	78	87	87	88	70	84	91	99	91	83
85	76	32	97	95	79	95	88	68	66	91	89	99	90	80
99	93	91	97	94	80	88	98	88	88	100	92	99	91	81
93	99	93	95	97	59	92	97	88	95	83	60	99	97	76
94	87	91	97	97	84	88	92	76	59	93	87	99	98	78
90	86	80	97	96	75	83	82	83	78	99	96	99	93	77
96	95	68	98	98	85	82	93	50	91	89	94	97	97	82
79	75	92	95	92	81	87	17	62	94	87	96	98	90	80
91	100	24	97	95	83	92	98	97	94	88	86	98	93	74
100	50	76	94	96	81	90	82	88	93	95	95	99	95	76
86	88	63	97	96	85	91	98	86	72	92	85	97	94	80
97	74	94	97	98	82	84	92	71	85	97	85	99	94	86
89	98	90	96	95	90	88	82	84	98	96	92	99	92	86
98	92	89	98	93	82	74	96	63	98	96	94	97	95	87
75	9	28	91	95	86	93	87	80	90	95	89	99	98	79
100	85	92	97	96	74	97	96	75	92	95	89	99	97	82
93	93	92	95	93	82	87	95	78	97	96	81	98	94	78
85	96	78	97	92	83	66	99	86	86	93	76	98	98	76
64	84	50	94	91	85	81	91	74	73	88	82	99	95	78
79	99	24	98	94	84	91	100	75	91	81	65	96	96	63
94	56	77	98	88	81	90	84	88	97	92	82	99	94	74
89	86	89	98	94	76	93	96	78	91	98	98	98	92	79
99	93	96	95	91	75	84	89	49	93	95	61	99	88	80
92	79	95	97	88	72	92	97	89	86	100	88	99	91	62
85	84	92	92	90	83	91	86	91	69	65	80	99	95	70
96	94	83	98	92	86	85	92	84	75	91	87	98	96	71
97	89	77	97	94	92	89	94	89	98	93	98	98	87	79
79	94	79	97	93	78	80	81	56	87	100	78	99	96	83
79	99	64	97	96	76	88	94	87	41	90	82	99	93	80
49	87	85	94	95	69	94	94	83	97	95	89	98	94	77
98	92	75	97	92	73	87	77	89	87	98	84	99	90	85
97	69	94	96	91	84	94	99	69	94	90	94	99	97	69
93	98	75	99	95	70	90	99	56	89	98	89	99	93	74
99	68	59	98	94	82	82	90	83	69	96	71	99	92	75
99	69	97	97	98	88	90	88	78	90	98	62	99	91	73
96	98	83	98	95	81	89	84	76	99	94	89	99	92	80
99	92	98	96	93	79	87	96	82	56	98	94	99	93	80
83	84	82	98	94	80	79	99	77	94	92	91	98	95	82
72	99	74	96	92	76	87	94	80	79	90	85	98	97	79
86	90	66	97	90	85	76	98	78	85	95	83	99	96	83
57	100	68	97	91	77	78	81	82	84	97	80	99	91	77
95	95	90	93	91	76	87	86	77	95	89	90	99	95	78
100	90	51	96	97	82	85	92	64	88	98	93	99	93	80
50	80	83	93	93	87	95	74	52	86	89	74	99	96	81
74	98	52	99	99	86	86	91	71	94	81	86	96	96	72
93	87	64	95	97	69	92	98	72	60	98	56	97	96	71
100	89	68	97	94	76	89	88	75	68	98	82	98	89	83
89	89	61	98	97	73	92	83	72	50	94	99	99	96	75
94	99	35	95	95	78	84	82	79	91	93	97	99	91	74
52	97	87	97	94	77	96	94	82	88	97	72	98	97	76
77	88	38	97	96	91	89	99	74	95	74	75	99	90	76
100	97	67	95	93	82	93	73	98	87	97	90	98	97	73
100	78	98	98	96	83	86	81	90	78	96	57	99	92	77
13	96	36	96	95	78	78	78	100	93	67	81	99	98	81
100	37	90	95	93	77	91	85	87	82	96	84	98	92	83
97	31	96	97	93	81	64	98	63	96	95	91	99	95	82
99	93	85	96	95	72	88	100	85	80	92	76	99	94	82
93	56	88	98	92	72	82	95	90	75	96	97	99	92	71
94	92	45	98	92	77	90	93	28	87	89	67	99	99	77
94	87	100	97	92	83	97	99	72	61	91	93	99	95	81
97	73	82	96	91	74	88	93	86	56	94	100	99	89	80
76	80	71	96	96	87	93	94	86	87	92	77	98	99	79
44	98	75	96	93	80	89	100	90	78	74	66	99	97	88
88	89	87	97	94	83	88	84	91	38	100	68	99	96	63
97	92	35	98	92	79	95	96	81	82	89	79	99	94	80
82	100	51	96	91	86	94	92	44	87	100	69	98	92	84
97	100	99	95	96	79	93	89	95	85	100	86	99	96	81
100	88	87	97	94	77	85	98	81	73	92	82	99	96	81
69	92	52	94	91	85	89	86	91	89	93	93	98	88	76
97	87	80	97	97	85	83	96	39	92	94	81	99	97	78
93	100	60	97	95	84	88	99	85	91	79	98	99	90	82
99	92	68	97	92	72	88	74	89	85	93	84	98	83	78
80	91	97	96	97	73	93	90	76	73	95	95	99	96	82
97	98	60	98	94	82	95	87	78	87	94	94	99	99	76
99	81	76	94	87	75	87	97	86	95	95	92	99	96	93
100	70	80	98	96	69	69	85	90	87	85	76	99	92	78
97	96	93	96	93	73	94	95	89	77	99	83	99	99	80
94	68	100	98	93	82	81	93	89	68	88	82	99	98	82
96	100	57	97	90	85	90	90	86	96	94	59	99	96	79
99	99	93	95	97	79	70	91	70	92	94	81	99	92	82
95	61	72	98	94	79	87	100	86	82	88	73	99	95	74
45	95	53	97	94	79	97	99	34	82	90	70	99	91	82
100	28	80	93	93	87	78	98	70	95	91	94	99	94	81
97	79	85	95	91	83	87	92	78	76	96	68	99	95	77
97	90	23	97	94	83	85	96	84	88	97	73	99	97	70
83	63	16	97	94	76	95	99	97	92	88	73	99	90	71
97	94	42	97	95	78	94	87	87	85	97	97	99	91	83
91	1	80	97	96	74	83	77	74	57	79	64	99	94	76
97	79	57	97	94	72	77	92	84	79	97	69	99	93	78
71	96	42	98	91	80	90	97	81	95	78	87	99	96	73
97	84	85	97	92	82	86	97	60	88	80	96	99	95	72
100	80	66	96	99	80	91	92	75	94	97	79	99	95	81
55	94	56	98	95	79	72	85	77	89	94	91	99	96	77
100	94	28	93	93	72	80	93	65	96	97	80	99	99	73
92	89	57	96	94	83	91	96	63	96	85	81	99	96	72
99	88	90	97	95	81	83	97	90	87	97	76	99	98	65
98	100	74	96	95	81	94	100	96	82	99	80	99	91	81
95	86	69	93	89	74	75	98	95	90	87	89	97	94	86
98	100	59	94	95	81	83	92	80	91	89	80	99	95	71
99	80	69	97	93	85	99	86	74	87	99	81	99	94	81
92	97	73	98	94	88	87	94	67	94	97	84	99	93	85
89	93	57	97	93	82	91	88	74	76	94	75	99	94	87
97	80	87	97	95	79	82	87	68	83	95	81	99	95	66
99	92	64	96	96	84	90	98	93	91	88	87	99	99	82
98	62	66	96	99	78	92	93	95	80	69	85	99	91	75
99	94	89	93	93	82	85	87	76	86	88	90	99	94	76
92	90	72	96	97	79	93	92	38	97	76	93	98	94	72
99	95	74	96	93	73	90	91	90	90	91	90	98	95	71
73	95	87	95	88	87	87	83	73	97	99	90	99	93	78
95	100	81	94	88	82	89	86	87	92	93	91	97	91	59
14	35	55	97	93	86	90	93	91	92	72	67	99	88	75
89	63	73	98	94	84	81	100	77	89	94	82	98	94	79
90	90	53	98	87	83	87	94	95	73	98	92	99	97	75
91	93	94	97	93	82	86	100	73	88	93	30	99	97	84
97	89	72	94	95	87	87	96	89	80	87	81	99	93	84
91	94	75	97	87	80	92	71	90	99	96	88	98	94	81
93	95	77	95	95	77	88	94	83	80	91	91	99	95	78
85	89	84	97	94	76	96	68	34	79	98	92	98	90	76
91	64	90	98	94	78	85	98	64	90	80	98	99	89	91
84	86	88	97	92	77	87	73	94	88	84	94	99	96	87
64	94	57	98	95	76	93	88	54	49	97	68	99	93	75
96	56	81	97	92	86	89	93	85	72	86	48	99	96	81
97	79	87	97	94	76	89	94	93	94	75	86	99	92	74
96	78	86	96	87	83	75	99	80	87	96	95	99	94	82
93	90	67	98	95	81	87	99	90	74	98	93	99	96	78
91	96	91	95	95	81	84	97	84	87	89	89	99	89	77
99	96	92	98	93	81	99	89	89	80	93	88	98	96	84
94	96	80	96	96	83	85	92	74	78	81	80	99	95	75
94	87	57	95	92	81	94	96	79	97	99	87	97	90	83
41	92	100	98	92	83	91	73	57	84	93	89	99	99	74
90	50	89	90	99	82	86	91	67	60	99	87	99	91	78
91	98	72	98	93	82	89	95	76	97	100	81	99	98	85
91	72	100	96	92	81	94	96	85	93	71	94	99	97	87
96	100	37	98	95	86	94	91	75	80	100	90	99	90	82
95	96	100	97	94	82	81	85	85	85	93	77	99	91	75
96	39	93	97	92	82	86	94	83	95	100	85	99	92	83
98	56	90	96	93	80	86	81	67	84	98	90	99	93	80
99	78	36	94	90	74	73	80	72	89	93	93	99	95	80
98	59	81	98	89	77	90	98	88	88	87	87	97	92	76
100	100	79	95	94	74	94	82	83	85	94	95	99	87	84
34	98	63	96	88	85	86	95	64	90	90	86	99	97	78
82	73	89	97	94	77	92	79	75	87	90	77	98	91	86
18	92	80	97	94	84	90	91	74	49	76	84	99	97	78
97	92	81	95	95	86	86	93	90	94	82	64	99	95	86
100	98	84	95	93	85	80	98	52	71	97	90	99	98	86
85	59	46	95	94	84	92	99	49	87	99	84	99	90	69
100	74	42	98	97	83	94	91	89	89	91	90	99	94	68
60	99	71	93	98	75	91	83	68	92	98	87	99	95	75
100	98	80	99	94	70	69	87	83	85	99	83	99	94	77
90	99	98	95	98	78	83	80	56	92	99	79	99	94	72
70	91	77	95	92	80	76	98	82	72	98	83	98	97	87
94	53	47	97	97	80	90	91	73	91	90	61	99	93	89
86	83	74	94	91	88	92	97	74	94	91	93	99	91	79
87	40	56	97	97	73	79	99	76	95	84	78	98	95	84
88	77	81	98	96	68	94	94	85	89	96	90	98	95	74
99	32	91	94	95	81	89	98	71	82	92	89	99	95	79
95	56	47	98	90	77	91	94	73	75	54	93	99	94	72
88	93	64	96	90	91	97	99	85	83	88	87	98	96	82
96	98	51	95	88	69	77	100	64	88	100	96	99	94	75
98	70	54	95	94	80	95	100	93	77	86	94	99	96	76
87	79	48	98	93	87	79	92	69	97	99	61	99	93	81
92	39	44	95	97	85	87	94	85	95	88	89	99	97	79
74	98	99	98	91	70	94	83	70	55	95	72	99	96	72
81	94	25	97	95	76	95	94	76	89	100	81	99	97	79
97	93	88	93	95	85	89	95	77	93	92	73	99	86	82
81	86	70	97	95	80	90	91	63	80	61	86	99	91	77
95	81	64	98	94	74	92	93	56	88	96	81	99	94	76
98	95	70	97	98	84	93	94	75	85	100	86	98	93	82
71	79	71	97	92	76	79	84	88	77	97	89	99	99	84
95	91	82	98	96	83	93	92	66	90	91	96	99	98	72
86	57	68	95	91	88	88	94	66	98	96	70	99	95	69
100	55	24	98	95	75	88	95	89	84	78	82	98	96	83
94	78	74	98	97	85	87	95	73	89	100	86	99	96	80
99	86	86	97	98	77	89	87	93	83	93	85	99	91	76
95	87	89	98	93	77	96	83	81	95	84	99	98	99	84
52	36	37	97	98	81	89	93	79	95	97	89	99	94	89
96	80	80	97	97	73	96	96	90	76	92	93	99	90	76
100	99	41	97	98	80	82	100	92	95	99	93	99	91	80
96	97	18	96	93	75	92	57	88	74	91	87	99	96	83
99	93	82	97	93	90	93	98	72	69	75	70	99	96	84
99	88	80	96	95	80	91	84	71	91	96	77	99	92	81
84	81	70	96	90	78	90	91	81	85	77	88	98	93	80
83	93	81	96	92	81	89	96	100	88	99	94	99	94	77
96	96	60	95	95	85	94	89	79	91	92	73	99	95	79
92	88	82	96	90	82	93	74	85	61	96	73	99	95	79
99	93	62	98	96	67	79	76	81	81	99	74	99	95	86
100	89	68	96	90	84	94	89	87	87	87	88	99	95	82
90	69	67	97	93	85	87	87	79	80	95	81	98	93	83
85	72	12	95	91	85	84	90	88	60	93	69	99	91	65
98	95	86	96	87	80	94	98	61	68	84	87	99	96	81
87	100	80	95	93	87	87	91	47	93	87	86	99	96	80
99	100	66	95	96	85	93	89	95	96	89	90	99	95	86
92	49	75	97	96	80	84	99	83	74	97	64	99	96	80
97	89	77	97	95	81	60	97	87	80	94	89	99	96	74
69	76	85	95	96	80	88	94	77	91	94	80	99	95	81
96	88	81	97	93	70	78	90	85	97	92	73	99	97	83
93	30	61	98	95	90	92	97	97	82	85	91	99	97	87
96	61	84	95	93	77	84	96	71	94	100	91	99	97	74
79	99	89	93	96	82	88	91	94	88	78	50	99	99	75
98	85	68	97	90	73	77	99	70	97	87	96	98	97	86
99	81	94	94	93	81	85	97	73	73	95	78	99	90	78
83	94	54	99	95	83	93	91	44	97	100	80	99	92	79
69	81	75	97	96	81	81	95	72	86	82	84	99	95	75
39	97	49	97	93	79	91	97	95	97	96	98	99	97	77
97	89	80	96	99	81	95	95	83	86	93	78	98	97	76
96	99	91	97	98	77	91	95	82	88	89	59	97	99	69
95	69	72	94	96	80	93	100	59	93	98	92	99	95	78
84	97	89	98	88	81	79	100	76	92	83	90	99	94	83
91	96	2	97	96	77	84	78	85	90	83	96	99	85	68
96	98	89	95	96	86	95	93	82	85	96	77	99	95	92
94	100	91	97	91	75	92	88	79	93	83	79	99	97	82
100	89	76	95	98	83	91	86	83	97	100	89	99	93	79
76	97	83	93	95	81	91	99	57	38	95	56	98	85	85
97	86	88	97	95	88	87	90	83	89	97	89	99	95	90
92	78	100	97	91	65	74	78	88	95	96	81	99	77	76
92	97	98	97	90	81	93	90	89	91	92	88	99	94	78
98	83	55	95	97	87	91	80	71	93	82	70	99	94	88
97	89	97	97	98	78	88	100	38	95	100	75	97	95	70
100	19	80	94	93	82	95	98	81	92	98	96	99	99	81
75	90	88	97	95	81	86	98	83	92	96	82	99	99	67
71	61	87	97	98	88	85	80	77	97	100	85	99	93	77
98	99	65	97	98	85	94	83	65	95	100	84	99	93	77
96	81	13	98	89	82	93	94	82	94	66	99	99	97	80
87	84	84	98	92	80	89	85	89	68	66	97	99	97	81
65	89	57	99	92	75	80	92	71	79	98	94	99	94	73
67	92	85	99	88	82	83	97	42	89	100	50	99	91	76
100	55	74	98	94	85	91	78	61	92	99	87	99	88	86
81	71	89	98	94	78	87	88	92	82	98	85	99	96	79
89	92	76	98	94	78	94	91	62	68	98	95	99	96	71
84	88	88	97	92	86	96	95	83	82	99	99	97	90	73
90	84	90	94	91	80	93	98	75	93	97	76	99	93	78
63	89	89	94	88	79	86	93	72	95	96	54	99	95	81
94	77	79	98	95	82	93	82	84	96	95	80	99	95	75
62	95	92	97	94	86	86	96	84	84	100	61	99	96	76
99	83	51	98	94	86	81	99	73	84	99	25	99	90	82
84	69	65	96	89	69	72	93	86	85	96	88	99	92	73
95	36	78	96	90	85	87	89	92	84	97	78	99	95	83
99	81	76	97	91	83	95	97	80	91	93	91	99	93	86
97	82	88	98	89	77	83	83	73	84	88	94	98	88	75
95	85	65	94	94	79	82	98	86	49	100	70	99	94	86
89	83	81	98	95	87	96	89	69	86	100	91	98	99	90
89	80	95	98	98	81	70	96	61	79	90	93	99	93	85
97	98	68	96	95	81	93	95	73	53	90	96	98	95	80
100	39	73	96	96	75	85	93	54	87	100	70	99	86	79
97	83	76	94	89	84	73	92	89	78	70	84	99	90	77
95	67	79	92	94	81	95	94	89	86	95	68	99	99	83
98	99	72	97	96	77	80	99	98	81	98	92	99	86	80
93	48	87	94	95	81	89	100	62	90	91	81	99	96	84
60	89	98	95	96	86	84	73	72	98	95	74	97	95	85
95	98	92	98	89	88	76	98	72	88	97	84	99	95	76
100	89	77	97	89	79	74	96	79	90	95	85	99	97	73
80	93	85	97	89	77	79	80	73	96	93	87	99	94	82
97	94	38	95	93	77	76	97	75	84	97	74	99	96	71
82	61	73	98	94	86	92	98	91	75	98	91	99	96	75
95	99	26	98	95	82	88	90	88	81	94	85	99	94	79
69	91	55	97	96	77	86	82	92	85	98	72	99	93	84
93	88	95	98	96	79	87	92	84	90	95	84	99	91	85
98	79	83	98	94	87	95	84	93	28	96	79	99	95	83
90	95	87	97	96	79	95	86	79	94	92	80	99	94	81
97	78	88	97	94	74	92	90	84	66	97	99	98	98	74
99	99	74	95	91	73	94	74	65	95	97	87	99	90	85
100	95	87	96	92	81	85	93	73	97	97	93	99	92	72
84	81	97	94	94	83	86	79	74	98	97	93	98	95	81
91	89	75	92	97	87	90	90	74	94	96	65	98	94	83
78	74	73	95	95	79	90	88	67	73	88	97	99	98	78
100	57	87	98	90	82	88	93	90	92	97	76	99	98	81
100	87	30	96	90	78	87	94	76	77	93	90	99	90	80
95	79	60	99	89	86	97	88	76	95	100	89	99	84	82
99	36	51	97	83	84	93	79	90	82	92	82	99	94	78
94	82	64	96	91	82	87	89	94	83	92	99	99	91	76
96	75	93	97	96	72	92	97	68	96	78	93	99	97	79
68	99	68	95	98	83	84	92	74	43	82	69	99	95	75
98	96	21	99	95	85	78	85	88	77	83	69	99	97	79
75	88	64	98	95	79	86	93	87	86	86	77	97	98	72
99	98	88	93	94	83	87	80	87	92	99	80	98	98	77
98	72	74	98	97	83	68	89	84	91	90	94	99	95	68
98	68	83	97	91	73	93	88	91	91	99	94	98	91	85
48	85	89	94	91	72	86	86	57	95	88	90	99	95	86
88	9	69	97	98	77	90	79	86	72	96	85	99	94	78
86	99	89	97	91	69	76	100	77	88	96	66	99	93	88
90	99	26	95	94	87	81	98	85	92	96	98	99	93	73
67	96	81	98	93	91	94	88	88	90	87	94	99	95	72
100	78	40	94	97	90	90	90	94	86	89	91	99	94	79
95	67	79	97	95	83	96	92	75	46	87	70	99	97	86
88	98	73	92	92	76	99	99	92	63	84	69	99	92	79
91	87	88	98	91	87	86	97	83	71	85	76	99	93	75
93	85	42	98	88	83	85	89	87	83	100	85	99	97	75
96	91	87	95	89	86	94	83	56	71	80	89	99	90	75
94	87	87	96	98	80	99	100	94	86	100	88	99	92	80
100	98	65	95	94	88	90	99	73	76	84	90	99	99	84
94	81	54	98	93	75	93	94	61	93	96	64	99	91	80
100	99	64	94	96	79	93	82	81	95	99	98	99	95	76
99	74	78	98	93	75	86	74	43	85	89	96	99	98	71
83	77	74	98	94	86	90	100	84	88	84	73	98	95	84
100	89	71	97	93	71	93	87	82	97	96	62	99	90	78
73	92	93	95	92	83	91	89	73	88	95	49	99	94	82
99	77	39	96	91	72	69	89	77	99	89	83	99	91	85
91	94	82	97	97	79	86	98	75	73	100	81	99	96	73
99	73	78	97	91	78	80	98	75	95	93	98	99	93	83
99	92	79	97	91	85	83	93	91	87	91	91	99	89	69
99	77	75	97	97	84	95	79	99	50	90	77	99	95	69
99	92	68	96	93	81	73	93	74	97	98	61	99	96	80
88	100	92	98	95	73	83	92	59	97	83	99	98	97	80
66	85	55	94	94	71	85	94	62	84	97	81	99	94	78
92	45	80	97	97	79	90	62	97	97	90	69	99	94	81
80	84	90	98	86	77	89	99	94	73	90	100	98	96	80
97	91	97	94	97	82	83	97	94	91	82	94	99	97	83
90	98	88	97	93	78	81	96	70	77	100	94	99	95	91
100	61	100	98	88	79	83	100	80	80	96	92	99	99	85
97	72	56	97	93	69	89	97	80	93	98	93	99	98	75
99	90	94	92	88	82	84	78	81	84	98	86	98	95	75
75	92	91	95	95	81	96	80	82	34	93	86	98	91	77
99	25	78	96	92	86	88	95	75	85	76	72	99	96	80
100	96	93	96	93	81	75	95	73	79	83	70	99	94	83
94	89	95	98	94	83	92	99	60	91	93	77	99	94	74
96	81	71	97	91	71	85	79	85	77	82	70	98	96	85
98	95	84	96	91	83	91	89	66	94	99	80	99	95	75
80	97	52	98	94	80	84	89	96	80	94	75	99	97	93
94	57	65	97	92	80	90	97	90	85	98	80	98	95	84
91	97	99	96	94	82	93	93	63	82	99	56	99	87	76
77	92	70	96	95	73	95	90	78	90	97	92	99	97	80
90	15	72	95	97	88	84	92	78	69	97	95	99	94	75
62	94	53	99	94	83	86	85	69	87	91	92	99	90	69
41	96	76	97	94	72	88	90	59	83	96	85	99	98	82
76	88	35	98	96	74	95	87	66	95	97	89	99	97	71
100	99	87	96	89	79	95	97	74	66	96	100	98	89	78
95	88	76	98	97	77	78	99	75	94	82	84	99	90	80
100	91	96	94	91	68	80	97	96	75	94	85	99	95	79
92	88	66	99	94	73	88	75	80	68	94	67	99	95	69
88	84	77	98	95	88	78	95	68	77	93	91	99	93	83
94	87	85	96	95	83	86	87	48	70	96	70	98	95	77
93	49	64	98	94	75	80	94	69	88	100	79	98	93	69
71	97	92	98	91	78	91	97	54	98	96	78	99	97	79
97	92	79	98	96	81	96	92	84	56	98	74	99	94	79
83	68	89	96	95	81	98	96	52	87	95	94	99	97	85
96	95	100	97	91	82	86	100	61	85	88	75	98	98	74
97	85	82	98	93	87	90	95	84	83	99	78	99	90	63
78	52	73	98	94	80	94	67	56	83	87	79	99	99	71
60	83	55	96	90	87	79	96	60	95	100	88	99	97	77
98	100	66	98	93	80	91	79	68	48	77	96	98	92	76
93	43	95	94	95	83	87	99	74	93	93	97	99	93	68
59	87	90	98	99	83	82	92	70	80	85	80	98	92	81
100	99	92	95	93	87	87	99	77	84	92	95	99	97	72
59	100	73	96	98	84	77	94	77	85	94	81	98	90	75
97	53	66	97	96	80	91	99	77	82	64	100	99	93	73
100	99	93	96	93	81	84	91	83	68	60	56	99	93	72
85	97	74	97	88	88	85	95	93	71	100	74	99	93	67
76	94	88	97	92	66	79	100	83	82	64	97	99	96	82
74	85	84	96	91	72	94	97	71	94	98	85	99	97	77
88	49	89	95	93	71	88	93	84	73	100	91	99	90	76
70	80	96	98	87	75	90	96	64	92	90	92	98	92	84
97	99	37	96	95	74	90	87	61	81	90	82	98	97	81
60	14	55	97	95	82	87	94	65	95	87	81	99	87	86
94	87	87	97	96	87	82	86	83	86	89	72	99	93	79
100	52	65	98	93	85	92	91	97	76	97	75	99	91	73
99	100	48	97	96	75	80	86	83	98	90	98	99	94	77
96	95	55	94	94	85	78	95	91	76	99	79	98	95	74
88	89	84	98	97	86	92	98	84	89	93	71	99	97	85
96	73	68	99	92	78	83	90	87	89	92	56	97	96	77
95	89	41	97	94	84	85	99	92	84	89	87	98	93	80
92	99	96	99	95	73	88	97	85	97	91	69	99	97	73
75	53	96	97	94	79	88	98	75	94	90	83	99	94	75
100	62	52	97	89	82	92	95	94	94	91	70	99	94	76
93	30	87	96	93	85	90	84	79	97	96	80	99	91	65
82	94	78	97	94	82	91	95	64	86	70	82	99	95	76
90	71	20	96	91	84	92	90	84	69	95	66	97	96	67
92	87	81	95	93	81	85	98	76	93	99	82	99	81	83
99	62	90	93	92	77	85	100	93	84	91	88	99	94	84
98	72	72	96	94	73	87	87	51	77	91	72	99	94	73
98	99	74	96	95	82	85	96	85	87	99	91	99	96	77
24	71	79	97	95	87	97	100	90	96	100	76	98	99	81
92	75	75	96	93	74	93	86	85	76	92	47	99	99	82
94	100	43	99	95	73	81	93	83	94	73	82	99	95	76
35	72	68	96	93	81	62	91	68	85	99	86	99	96	63
86	87	45	96	92	83	73	83	70	73	97	63	99	99	74
98	100	80	95	92	85	83	97	74	94	82	47	96	94	81
76	89	55	96	93	82	79	98	61	97	94	55	99	92	81
95	97	32	94	94	83	89	93	95	81	80	85	96	91	82
83	22	71	97	97	81	94	97	82	82	75	87	99	97	83
26	98	37	97	96	77	92	84	76	85	97	56	99	93	81
85	77	28	95	91	63	83	99	80	94	95	79	99	97	81
100	80	94	96	92	74	87	93	70	39	91	68	97	91	84
99	96	75	92	91	83	89	92	62	79	98	89	98	95	81
100	97	85	98	93	86	93	99	81	92	75	86	99	93	82
94	87	60	98	86	83	94	99	68	85	92	57	99	99	87
72	86	69	94	94	74	95	74	88	83	69	87	99	91	86
95	80	10	96	92	90	89	91	51	95	94	79	99	94	87
93	91	62	98	90	73	91	95	76	96	97	80	98	98	84
99	89	84	96	97	81	79	81	79	97	88	81	98	91	78
70	94	93	97	92	73	89	93	96	81	99	94	99	92	80
94	98	91	96	92	81	84	91	90	96	91	100	99	96	73
77	70	98	97	86	91	87	98	86	92	90	82	99	93	76
89	20	61	99	95	84	90	97	59	74	94	63	99	96	79
98	96	60	99	97	84	84	97	79	90	98	93	99	96	72
93	94	85	98	92	77	74	96	78	52	93	77	96	93	69
91	75	39	96	92	80	66	59	98	92	98	95	99	98	74
91	88	70	97	94	83	70	93	84	92	79	74	97	92	78
93	83	80	96	97	80	64	89	86	93	91	55	99	89	81
98	74	92	99	93	83	79	90	95	76	60	76	99	95	75
100	97	75	97	94	86	83	92	75	90	100	91	99	92	83
100	75	76	96	85	77	83	100	84	76	73	88	99	96	68
98	97	55	92	97	86	97	99	67	97	78	83	99	93	79
89	91	56	97	93	81	85	95	73	91	100	68	99	91	81
97	99	100	99	91	80	80	89	91	69	95	82	99	93	81
93	80	52	97	91	84	89	70	69	76	94	88	98	95	81
86	93	77	95	89	79	94	91	78	91	98	83	99	97	91
99	66	80	93	95	84	91	91	86	87	99	100	98	97	75
50	38	59	96	95	79	85	82	91	92	95	88	98	94	77
100	67	72	98	94	80	89	83	91	81	72	77	99	99	70
93	78	75	99	93	76	92	97	79	91	97	67	99	94	78
97	94	70	98	98	81	92	81	86	76	90	46	98	100	82
97	91	31	97	95	83	91	96	57	88	60	83	99	91	78
100	80	100	97	90	84	94	86	86	97	94	75	99	97	80
96	95	55	97	96	78	94	96	66	90	86	80	99	96	72
96	86	60	97	90	76	90	91	74	61	95	69	99	86	78
62	100	78	97	91	76	87	87	80	98	93	83	99	94	78
94	91	81	96	91	78	91	96	99	75	100	79	95	94	80
77	91	73	97	96	88	93	95	85	92	78	90	99	96	82
98	96	63	95	93	85	62	84	76	88	82	82	98	95	74
94	92	65	96	91	73	98	91	83	82	87	72	98	92	82
97	55	56	98	93	83	82	88	80	76	97	44	99	98	61
52	97	69	98	92	71	88	83	66	76	96	96	99	92	73
67	92	70	97	90	81	94	95	73	95	90	77	99	97	78
98	61	59	93	95	88	83	69	85	95	100	94	99	97	77
63	78	70	98	85	83	88	95	85	87	94	86	99	97	81
63	99	64	97	89	75	80	71	91	70	80	80	98	89	80
26	84	69	96	94	89	87	86	75	95	89	85	98	94	83
100	62	84	97	98	80	82	92	88	87	99	73	99	93	78
98	84	67	96	97	83	86	100	87	86	94	75	99	95	85
90	94	72	97	93	87	86	90	89	85	88	100	99	95	84
88	93	84	98	93	83	98	77	76	84	91	67	99	94	85
90	91	87	95	94	82	98	77	77	88	100	85	99	90	80
98	84	65	95	96	82	79	97	71	90	88	81	99	96	82
97	83	79	91	95	78	92	80	64	87	92	82	99	92	75
81	82	98	96	96	85	74	90	88	95	99	50	99	97	77
80	98	68	95	95	77	71	100	73	82	96	88	99	97	76
70	79	85	95	90	82	78	54	85	89	89	86	99	94	68
97	44	90	92	95	78	96	80	62	82	100	77	99	94	74
98	65	39	96	93	77	96	82	84	93	91	86	99	98	76
86	94	91	96	94	76	82	81	83	70	99	60	99	94	81
36	66	91	93	97	83	81	84	77	77	84	96	99	96	80
66	99	72	97	95	82	83	97	89	93	100	51	98	91	81
100	63	100	97	97	85	89	99	81	76	94	97	99	95	70
88	60	85	94	94	61	90	95	76	90	98	98	99	94	85
98	94	82	97	94	86	83	92	75	97	100	93	99	96	82
96	92	73	99	94	91	92	98	97	88	94	78	99	97	74
91	90	74	98	98	90	85	99	89	77	96	75	99	93	85
83	84	79	91	87	83	95	90	67	82	99	17	99	99	79
74	92	56	98	97	69	91	97	88	94	96	57	99	95	79
96	75	72	96	96	80	87	91	86	83	95	77	97	95	86
98	67	71	94	93	82	93	84	86	92	97	97	99	94	77
97	99	91	96	97	81	93	95	78	93	99	88	99	95	82
95	91	50	96	93	73	85	93	83	87	98	73	99	92	89
52	97	93	97	96	82	86	96	88	93	96	82	99	95	67
100	100	92	97	93	75	95	96	64	82	94	80	99	95	68
99	80	94	97	89	83	81	95	63	88	54	84	99	93	88
88	68	76	96	94	74	73	91	72	91	98	91	99	94	83
100	26	60	96	87	78	88	91	93	75	96	90	99	91	76
96	91	93	96	95	84	93	95	89	81	85	78	99	97	78
96	99	88	96	94	73	92	99	80	91	98	80	99	96	80
98	47	95	99	95	86	95	95	96	91	99	91	99	98	80
99	91	56	98	96	80	89	100	75	87	92	87	99	91	78
97	90	37	99	95	88	78	95	76	93	100	79	99	94	86
75	91	84	97	92	81	90	93	88	87	98	78	99	91	77
89	89	54	96	92	78	93	99	84	95	97	74	99	96	77
100	73	96	96	89	92	78	82	83	92	100	74	98	99	79
84	84	95	97	95	85	81	100	97	82	97	94	99	95	81
91	100	66	96	92	70	67	93	55	85	94	63	99	93	88
92	78	87	98	93	85	90	97	62	91	100	88	99	93	84
93	92	62	97	91	78	94	94	80	95	86	91	99	95	78
96	88	14	96	91	72	91	85	68	76	92	95	99	94	78
100	53	56	98	93	88	97	81	94	88	66	88	99	95	76
85	84	51	98	95	76	75	91	79	71	89	56	99	98	79
74	87	70	96	96	78	95	96	78	81	99	64	99	97	86
82	80	59	97	84	76	93	83	98	91	95	56	99	86	87
100	91	60	94	93	74	85	93	86	66	93	78	99	93	84
97	82	33	97	92	66	97	94	68	91	85	76	99	91	84
87	76	81	94	93	82	85	82	78	95	80	86	99	96	81
99	85	84	93	93	78	94	85	92	97	100	88	98	92	76
99	96	52	97	96	88	94	88	61	78	84	97	98	93	70
99	7	83	96	94	87	92	87	86	92	94	78	99	94	80
100	98	60	97	88	74	89	97	78	96	96	76	99	94	71
86	85	39	98	91	82	79	95	74	68	98	95	99	96	77
98	50	17	95	87	80	89	64	85	85	73	71	96	82	79
93	33	40	97	91	70	86	79	91	96	98	90	99	97	80
99	79	75	97	93	78	93	91	52	77	96	88	99	92	80
98	85	77	95	95	69	92	91	88	96	91	76	99	97	81
98	98	91	97	95	87	95	94	63	88	72	45	98	96	74
97	68	76	97	96	84	68	81	85	69	79	78	99	93	82
80	26	78	97	91	84	93	90	77	86	93	92	99	98	82
95	69	83	98	95	77	96	90	76	83	97	83	98	99	83
100	100	57	97	93	80	93	93	85	81	93	74	99	94	78
100	93	80	99	95	83	80	90	57	88	100	96	99	95	85
52	82	51	97	91	77	77	57	60	87	93	94	99	90	72
79	92	54	95	93	82	69	84	79	87	88	84	98	97	68
75	74	77	97	97	85	90	89	71	68	95	99	99	96	80
98	97	77	95	92	84	90	70	88	93	99	92	99	98	77
99	79	45	97	98	75	97	88	80	87	60	99	99	93	77
83	38	76	97	92	89	87	95	61	94	92	73	99	91	72
94	84	54	97	94	87	86	84	46	94	90	92	98	97	73
99	83	80	94	96	72	90	94	81	82	96	91	99	98	72
98	97	94	97	92	86	93	94	93	27	96	33	98	96	79
95	87	96	94	94	86	95	91	84	96	94	87	99	93	87
96	87	43	97	93	89	93	97	40	93	61	73	99	98	81
94	84	62	98	96	91	87	90	85	70	67	79	99	95	80
88	92	75	98	95	91	91	94	76	92	91	80	98	96	73
95	83	75	95	93	83	94	100	56	48	84	85	99	96	79
97	94	38	97	92	80	88	66	86	53	84	80	99	91	64
99	90	75	97	97	84	83	98	89	88	90	96	99	94	75
96	80	95	98	93	73	81	82	73	69	99	42	97	98	65
98	99	84	97	90	81	43	74	70	97	85	96	99	97	78
79	91	99	95	92	80	92	93	88	95	85	95	99	92	85
93	100	56	96	96	86	79	78	55	91	80	95	99	97	82
21	65	84	97	91	89	83	97	72	64	56	94	99	95	71
85	91	93	97	99	81	85	85	75	83	91	39	99	89	81
98	91	88	98	93	80	89	92	79	84	83	87	98	92	76
100	88	73	95	97	81	87	90	84	87	99	74	99	95	85
70	86	40	98	89	68	91	93	57	75	97	90	99	98	75
92	78	94	94	95	79	75	99	75	89	91	77	99	94	72
99	99	74	99	97	90	79	84	87	86	89	87	99	96	77
82	89	53	98	91	74	88	93	80	97	97	90	99	93	71
95	83	99	97	94	74	86	92	56	96	77	94	99	94	89
98	63	87	97	96	72	85	100	97	89	98	94	99	94	72
96	96	76	94	95	78	76	92	97	90	88	91	99	97	77
81	93	20	93	92	80	95	95	67	73	94	86	99	98	80
90	97	75	95	91	80	91	88	81	78	89	91	98	93	77
98	83	83	94	95	83	79	83	98	95	96	88	99	94	81
95	92	79	97	96	78	76	95	81	91	97	97	99	91	76
13	59	51	95	86	83	97	85	83	77	90	89	99	95	86
98	40	84	98	91	79	91	92	72	89	88	75	99	92	83
48	76	86	96	95	81	87	95	68	96	85	92	99	85	80
98	90	74	97	93	79	91	77	78	83	88	97	99	93	73
82	91	16	97	96	84	92	93	71	76	91	74	99	95	68
100	50	57	96	88	85	93	80	78	96	100	90	98	96	82
91	82	86	96	92	82	88	96	80	87	87	98	99	97	78
89	91	79	96	98	70	87	99	80	85	74	71	99	93	78
77	86	96	98	97	84	66	100	83	80	100	89	99	94	85
88	98	65	97	93	82	95	95	73	95	95	97	99	90	85
99	91	68	96	94	86	90	91	97	94	95	91	96	96	68
100	5	87	98	95	79	82	84	71	85	96	80	98	90	77
91	69	98	94	96	87	95	98	65	54	98	96	99	92	79
93	80	36	97	95	79	95	89	88	86	92	56	99	93	87
98	83	76	96	95	81	97	73	70	76	99	81	99	97	75
100	28	72	97	94	77	94	99	80	73	98	84	99	97	80
96	83	76	98	93	81	98	98	43	85	98	85	99	97	90
91	96	77	97	91	85	84	99	86	69	99	84	98	95	67
92	96	86	96	97	78	94	94	78	97	77	74	98	96	69
97	100	32	95	96	72	93	98	87	60	97	87	98	96	81
9	93	85	98	96	84	83	100	79	85	97	94	99	87	77
96	31	47	97	94	77	78	96	79	75	94	72	99	95	82
90	90	83	94	96	86	97	97	75	91	86	89	99	96	75
99	70	99	97	97	82	85	83	79	66	77	78	95	96	84
69	95	83	96	94	85	94	87	81	88	98	93	99	96	84
96	99	84	94	95	76	61	76	92	93	98	96	98	96	84
94	88	96	98	94	75	69	81	82	97	99	84	99	94	82
97	95	64	97	97	85	88	92	71	91	85	59	98	96	82
61	92	93	96	86	79	83	96	78	69	89	64	98	95	79
96	100	80	97	95	75	91	88	83	68	91	87	99	94	84
95	91	76	98	94	79	89	93	78	92	95	92	99	93	75
95	83	96	88	91	80	77	95	63	78	99	83	99	90	76
96	82	73	97	93	79	81	94	56	86	99	86	99	99	72
97	99	59	98	95	87	87	90	98	98	87	62	98	98	85
99	76	76	95	88	74	82	91	86	94	82	87	99	96	87
86	51	85	97	95	73	93	92	85	94	100	87	99	98	80
99	46	92	94	96	84	87	88	53	95	90	72	97	94	63
94	89	67	97	95	64	78	92	71	90	99	91	99	92	80
65	91	53	98	91	83	88	87	87	92	98	87	99	95	69
59	83	76	95	93	72	78	85	84	84	98	77	99	93	92
89	77	47	98	96	72	80	100	90	99	99	91	99	92	74
98	75	66	98	94	79	83	96	78	81	92	87	99	89	77
98	70	91	96	94	88	94	96	84	89	93	80	99	93	82
98	77	57	97	97	77	95	96	89	81	90	90	99	95	68
94	56	90	86	95	72	93	92	94	71	90	60	99	93	79
93	71	65	98	97	77	86	94	69	89	96	79	99	93	86
77	90	81	97	94	79	84	82	66	84	72	91	99	98	75
89	89	81	97	92	85	89	90	86	89	91	88	99	95	78
92	84	84	97	97	81	92	93	74	89	96	81	99	95	76
68	41	79	97	92	79	98	87	93	88	94	76	99	96	80
84	52	84	98	96	80	80	97	82	72	85	82	99	92	80
96	96	75	97	89	77	74	93	28	86	90	75	99	88	75
98	99	92	98	96	81	91	92	81	94	96	72	99	97	78
100	81	97	97	90	90	93	100	84	82	89	98	99	90	77
100	94	83	95	93	83	94	75	63	86	99	96	99	94	72
97	83	3	98	92	86	91	81	79	87	98	63	99	96	79
92	100	87	97	93	81	96	98	88	95	91	85	99	88	69
96	95	75	97	97	79	89	81	73	91	96	89	98	94	81
98	99	93	99	92	84	95	78	72	69	88	92	99	94	69
73	90	96	94	92	78	96	81	95	95	87	67	98	87	80
92	95	87	96	90	81	94	96	79	94	100	51	99	94	72
99	92	73	96	98	88	85	89	76	93	83	99	99	94	78
91	100	88	97	89	82	82	88	83	87	98	92	99	94	71
95	5	79	98	88	72	89	83	66	93	74	79	99	97	86
96	98	97	98	94	88	88	90	73	87	98	70	99	96	74
81	78	92	97	95	80	94	88	70	92	98	88	99	95	83
90	99	69	98	94	73	78	96	76	95	81	78	99	96	72
89	77	92	98	93	83	84	99	85	95	95	79	99	91	80
41	86	79	97	88	86	92	96	77	86	98	84	99	97	62
40	91	80	96	85	80	78	86	59	95	74	85	98	94	78
99	94	47	97	84	85	85	89	83	69	89	91	98	97	81
87	93	56	99	94	78	87	94	64	69	95	84	98	89	77
94	93	68	99	91	76	90	84	84	89	98	82	99	94	78
88	95	100	97	93	80	81	98	46	91	72	91	98	84	83
100	94	81	98	92	81	94	100	85	74	91	79	99	90	70
86	80	78	95	91	85	88	98	90	87	69	62	98	84	81
92	88	16	96	96	77	95	81	69	69	92	48	99	86	77
99	93	80	98	99	76	88	100	67	90	93	83	99	91	78
99	90	75	95	92	87	84	82	89	94	92	90	99	96	86
81	73	48	95	89	84	80	64	73	92	99	84	99	87	76
99	98	76	96	96	74	60	98	79	84	90	76	99	93	84
93	56	36	97	93	71	89	95	73	99	90	69	99	93	82
94	96	81	97	94	79	79	93	77	91	91	85	99	80	80
75	94	24	96	94	90	87	98	74	94	98	89	99	97	71
66	82	93	98	91	91	90	86	95	91	97	91	99	97	76
98	100	54	98	92	75	84	73	87	98	93	95	98	94	76
94	88	41	96	91	78	81	97	83	94	94	69	99	94	80
93	44	76	96	93	84	93	95	71	88	100	89	99	92	83
98	85	56	97	92	89	96	85	88	84	65	70	99	97	69
98	97	78	97	93	61	78	98	76	91	99	72	98	89	81
78	98	78	96	92	77	81	92	77	89	86	92	99	96	76
96	93	73	96	94	73	96	94	56	90	95	78	99	96	77
76	89	27	96	92	85	73	97	94	83	89	91	99	98	70
98	99	88	96	86	80	97	86	74	86	98	82	99	91	73
97	7	72	97	96	82	61	98	83	89	75	69	99	95	75
100	87	92	97	94	77	94	91	82	94	96	75	99	98	82
63	87	54	97	99	85	85	99	72	93	95	56	99	93	92
[truncated: 8,002 more rows]

## Sheet: Figure3_data
		Study
		IPERGAY	PURPOSE 2	iPrEX	DISCOVER	HPTN 083
	Scenario
PrEP efficacy	Datadriven	88.4 (41, 100)	84.1, (50, 98)	87.1 (71, 97)	98.7 (97, 99)	96.5, (93, 99)
Infsim		1 (0, 4)	3 (0, 7)	3 (0, 6)	2 (0, 6)	5 (1, 10)
P-value		-	-	-	-	-
PrEP efficacy	I	83.5 (36, 100)	91.8 (71, 100)	90.5 (71, 100)	94.3 (88, 99)	93.3 (87, 98)
Infsim		1 (0, 4)	1 (0, 4)	1 (0, 4)	8 (2, 16)	9 (3, 16)
P-value		7.2 × 10⁻¹	8.1 × 10⁻¹	8.1 × 10⁻¹	7.1 × 10⁻²	1.8 × 10⁻¹
PrEP efficacy	III	73.6 (21, 99)	82.7 (53, 98)	76.8 (44, 96)	78.3 (66, 88)	80.2 (69, 89)
Infsim		3 (0, 8)	4 (0,9)	5 (1, 10)	33 (15, 58)	28 (16, 43)
P-value		3.8 × 10⁻¹	4.2 × 10⁻¹	2.9 × 10⁻¹	5. × 10⁻⁵	1.6 × 10⁻⁴
Hyptohesis
I	PBMC PK + CD4+ [dNTP]
II	colorectal tissue PK + cd4+ [dNTP]
III	colorectal tissue PK + colorectal [dNTP]

## Sheet: Figure4a
Daily intake, onset					Daily intake, offset
time	median	2.5%	97.5%		time	median	2.5%	97.5%
-4	4.179	1.738	11.19		15.5	98.585	95.109	99.745
-3.999	4.182	1.739	11.197		15.501	98.584	95.107	99.745
-3.998	4.184	1.74	11.203		15.502	98.584	95.105	99.745
-3.998	4.187	1.741	11.21		15.502	98.583	95.103	99.744
-3.997	4.189	1.742	11.217		15.503	98.582	95.101	99.744
-3.996	4.192	1.743	11.223		15.504	98.582	95.099	99.744
-3.995	4.194	1.744	11.23		15.505	98.581	95.097	99.744
-3.994	4.196	1.745	11.236		15.506	98.58	95.096	99.744
-3.993	4.199	1.746	11.243		15.507	98.58	95.094	99.743
-3.992	4.201	1.747	11.249		15.507	98.579	95.092	99.743
-3.992	4.204	1.748	11.256		15.508	98.578	95.09	99.743
-3.991	4.206	1.749	11.263		15.509	98.578	95.088	99.743
-3.99	4.209	1.75	11.269		15.51	98.577	95.086	99.743
-3.989	4.211	1.751	11.276		15.511	98.576	95.084	99.742
-3.988	4.213	1.752	11.282		15.512	98.576	95.082	99.742
-3.987	4.216	1.753	11.289		15.512	98.575	95.08	99.742
-3.987	4.218	1.754	11.296		15.513	98.574	95.079	99.742
-3.986	4.221	1.755	11.302		15.514	98.574	95.077	99.742
-3.985	4.223	1.756	11.309		15.515	98.573	95.075	99.742
-3.984	4.226	1.757	11.315		15.516	98.573	95.073	99.741
-3.983	4.228	1.758	11.322		15.517	98.572	95.071	99.741
-3.982	4.23	1.759	11.329		15.517	98.571	95.069	99.741
-3.982	4.233	1.76	11.335		15.518	98.571	95.068	99.741
-3.981	4.235	1.761	11.342		15.519	98.57	95.066	99.741
-3.98	4.238	1.762	11.349		15.52	98.569	95.064	99.74
-3.979	4.24	1.763	11.355		15.521	98.569	95.062	99.74
-3.978	4.243	1.764	11.362		15.522	98.568	95.06	99.74
-3.978	4.245	1.765	11.369		15.522	98.568	95.059	99.74
-3.977	4.248	1.766	11.375		15.523	98.567	95.057	99.74
-3.976	4.25	1.767	11.382		15.524	98.566	95.055	99.74
-3.975	4.253	1.768	11.389		15.525	98.566	95.053	99.739
-3.974	4.255	1.769	11.395		15.526	98.565	95.051	99.739
-3.973	4.257	1.77	11.402		15.527	98.565	95.05	99.739
-3.973	4.26	1.771	11.409		15.527	98.564	95.048	99.739
-3.972	4.262	1.772	11.415		15.528	98.563	95.046	99.739
-3.971	4.265	1.773	11.422		15.529	98.563	95.044	99.738
-3.97	4.267	1.774	11.429		15.53	98.562	95.043	99.738
-3.969	4.27	1.775	11.435		15.531	98.562	95.041	99.738
-3.968	4.272	1.776	11.442		15.532	98.561	95.039	99.738
-3.967	4.275	1.777	11.449		15.532	98.561	95.038	99.738
-3.967	4.277	1.778	11.455		15.533	98.56	95.036	99.738
-3.966	4.28	1.779	11.462		15.534	98.559	95.034	99.737
-3.965	4.282	1.78	11.469		15.535	98.559	95.033	99.737
-3.964	4.285	1.781	11.475		15.536	98.558	95.031	99.737
-3.963	4.287	1.782	11.482		15.537	98.558	95.029	99.737
-3.963	4.29	1.783	11.489		15.537	98.557	95.028	99.737
-3.962	4.292	1.784	11.496		15.538	98.557	95.026	99.736
-3.961	4.295	1.785	11.502		15.539	98.556	95.024	99.736
-3.96	4.297	1.786	11.509		15.54	98.556	95.023	99.736
-3.959	4.3	1.787	11.516		15.541	98.555	95.021	99.736
-3.958	4.302	1.788	11.523		15.542	98.555	95.019	99.736
-3.957	4.305	1.789	11.529		15.543	98.554	95.018	99.736
-3.957	4.307	1.79	11.536		15.543	98.554	95.016	99.735
-3.956	4.31	1.791	11.543		15.544	98.553	95.014	99.735
-3.955	4.312	1.792	11.55		15.545	98.553	95.013	99.735
-3.954	4.315	1.793	11.556		15.546	98.552	95.011	99.735
-3.953	4.317	1.794	11.563		15.547	98.552	95.01	99.735
-3.953	4.32	1.795	11.57		15.547	98.552	95.009	99.734
-3.952	4.322	1.796	11.577		15.548	98.551	95.008	99.734
-3.951	4.325	1.797	11.583		15.549	98.551	95.007	99.734
-3.95	4.327	1.798	11.59		15.55	98.55	95.006	99.734
-3.949	4.33	1.799	11.597		15.551	98.55	95.006	99.734
-3.948	4.332	1.8	11.604		15.552	98.55	95.005	99.734
-3.947	4.335	1.801	11.611		15.552	98.549	95.004	99.733
-3.947	4.337	1.802	11.617		15.553	98.549	95.003	99.733
-3.946	4.34	1.803	11.624		15.554	98.548	95.002	99.733
-3.945	4.342	1.804	11.631		15.555	98.548	95.001	99.733
-3.944	4.345	1.805	11.638		15.556	98.547	95.001	99.733
-3.943	4.347	1.806	11.645		15.557	98.547	95	99.733
-3.943	4.35	1.807	11.651		15.558	98.546	94.999	99.732
-3.942	4.352	1.808	11.658		15.558	98.546	94.998	99.732
-3.941	4.355	1.81	11.665		15.559	98.545	94.997	99.732
-3.94	4.357	1.811	11.672		15.56	98.545	94.996	99.732
-3.939	4.36	1.812	11.679		15.561	98.544	94.996	99.732
-3.938	4.362	1.813	11.686		15.562	98.543	94.995	99.732
-3.938	4.365	1.814	11.692		15.562	98.543	94.994	99.731
-3.937	4.367	1.815	11.699		15.563	98.542	94.993	99.731
-3.936	4.37	1.816	11.706		15.564	98.542	94.992	99.731
-3.935	4.372	1.817	11.713		15.565	98.541	94.992	99.731
-3.934	4.375	1.818	11.72		15.566	98.541	94.991	99.731
-3.933	4.377	1.819	11.727		15.567	98.541	94.99	99.731
-3.932	4.38	1.82	11.734		15.567	98.54	94.989	99.73
-3.932	4.383	1.821	11.74		15.568	98.54	94.988	99.73
-3.931	4.385	1.822	11.747		15.569	98.539	94.988	99.73
-3.93	4.388	1.823	11.754		15.57	98.539	94.987	99.73
-3.929	4.39	1.824	11.761		15.571	98.539	94.986	99.73
-3.928	4.393	1.825	11.768		15.572	98.538	94.985	99.73
-3.928	4.395	1.826	11.775		15.573	98.538	94.985	99.729
-3.927	4.398	1.827	11.782		15.573	98.538	94.984	99.729
-3.926	4.4	1.828	11.789		15.574	98.537	94.983	99.729
-3.925	4.403	1.829	11.796		15.575	98.537	94.982	99.729
-3.924	4.405	1.83	11.802		15.576	98.537	94.981	99.729
-3.923	4.408	1.831	11.809		15.577	98.536	94.981	99.729
-3.922	4.411	1.832	11.816		15.578	98.536	94.98	99.728
-3.922	4.413	1.833	11.823		15.578	98.536	94.979	99.728
-3.921	4.416	1.834	11.83		15.579	98.535	94.978	99.728
-3.92	4.418	1.835	11.837		15.58	98.535	94.978	99.728
-3.919	4.421	1.836	11.844		15.581	98.535	94.977	99.728
-3.918	4.423	1.837	11.851		15.582	98.534	94.976	99.728
-3.918	4.426	1.838	11.858		15.582	98.534	94.975	99.727
-3.917	4.428	1.839	11.865		15.583	98.533	94.975	99.727
-3.916	4.431	1.84	11.872		15.584	98.533	94.974	99.727
-3.915	4.434	1.841	11.879		15.585	98.532	94.973	99.727
-3.914	4.436	1.842	11.886		15.586	98.532	94.973	99.727
-3.913	4.439	1.844	11.893		15.587	98.531	94.972	99.727
-3.912	4.441	1.845	11.9		15.588	98.53	94.971	99.727
-3.912	4.444	1.846	11.907		15.588	98.53	94.97	99.727
-3.911	4.446	1.847	11.914		15.589	98.529	94.97	99.727
-3.91	4.449	1.848	11.921		15.59	98.528	94.969	99.727
-3.909	4.452	1.849	11.927		15.591	98.528	94.968	99.727
-3.908	4.454	1.85	11.934		15.592	98.527	94.968	99.727
-3.908	4.457	1.851	11.941		15.593	98.526	94.967	99.726
-3.907	4.459	1.852	11.948		15.593	98.526	94.966	99.726
-3.906	4.462	1.853	11.955		15.594	98.525	94.965	99.726
-3.905	4.464	1.854	11.962		15.595	98.525	94.965	99.726
-3.904	4.467	1.855	11.969		15.596	98.524	94.964	99.726
-3.903	4.47	1.856	11.976		15.597	98.523	94.963	99.726
-3.902	4.472	1.857	11.983		15.598	98.523	94.963	99.726
-3.902	4.475	1.858	11.99		15.598	98.522	94.962	99.726
-3.901	4.477	1.859	11.998		15.599	98.522	94.961	99.726
-3.9	4.48	1.86	12.005		15.6	98.522	94.961	99.726
-3.899	4.483	1.861	12.012		15.601	98.521	94.96	99.726
-3.898	4.485	1.862	12.019		15.602	98.521	94.959	99.726
-3.897	4.488	1.863	12.026		15.603	98.521	94.959	99.726
-3.897	4.49	1.864	12.033		15.603	98.52	94.958	99.725
-3.896	4.493	1.866	12.04		15.604	98.52	94.957	99.725
-3.895	4.496	1.867	12.047		15.605	98.52	94.957	99.725
-3.894	4.498	1.868	12.054		15.606	98.519	94.956	99.725
-3.893	4.501	1.869	12.061		15.607	98.519	94.955	99.725
-3.893	4.503	1.87	12.068		15.608	98.519	94.955	99.725
-3.892	4.506	1.871	12.075		15.608	98.518	94.954	99.725
-3.891	4.509	1.872	12.082		15.609	98.518	94.954	99.725
-3.89	4.511	1.873	12.089		15.61	98.517	94.953	99.725
-3.889	4.514	1.874	12.096		15.611	98.517	94.952	99.725
-3.888	4.516	1.875	12.103		15.612	98.517	94.952	99.725
-3.888	4.519	1.876	12.11		15.613	98.516	94.951	99.725
-3.887	4.522	1.877	12.118		15.613	98.516	94.95	99.725
-3.886	4.524	1.878	12.125		15.614	98.515	94.95	99.724
-3.885	4.527	1.879	12.132		15.615	98.515	94.949	99.724
-3.884	4.53	1.88	12.139		15.616	98.514	94.949	99.724
-3.883	4.532	1.881	12.146		15.617	98.514	94.948	99.724
-3.883	4.535	1.882	12.153		15.618	98.514	94.947	99.724
-3.882	4.537	1.884	12.16		15.618	98.513	94.947	99.724
-3.881	4.54	1.885	12.167		15.619	98.513	94.946	99.724
-3.88	4.543	1.886	12.174		15.62	98.512	94.946	99.724
-3.879	4.545	1.887	12.182		15.621	98.512	94.945	99.724
-3.878	4.548	1.888	12.189		15.622	98.512	94.944	99.724
-3.877	4.551	1.889	12.196		15.623	98.511	94.944	99.724
-3.877	4.553	1.89	12.203		15.623	98.511	94.943	99.724
-3.876	4.556	1.891	12.21		15.624	98.51	94.943	99.724
-3.875	4.559	1.892	12.217		15.625	98.51	94.942	99.724
-3.874	4.561	1.893	12.224		15.626	98.51	94.941	99.724
-3.873	4.564	1.894	12.232		15.627	98.509	94.94	99.723
-3.873	4.566	1.895	12.239		15.627	98.509	94.939	99.723
-3.872	4.569	1.896	12.246		15.628	98.508	94.938	99.723
-3.871	4.572	1.897	12.253		15.629	98.508	94.937	99.723
-3.87	4.574	1.899	12.26		15.63	98.508	94.936	99.723
-3.869	4.577	1.9	12.267		15.631	98.507	94.935	99.723
-3.868	4.58	1.901	12.275		15.632	98.507	94.934	99.723
-3.867	4.582	1.902	12.282		15.632	98.507	94.933	99.723
-3.867	4.585	1.903	12.289		15.633	98.506	94.932	99.723
-3.866	4.588	1.904	12.296		15.634	98.506	94.931	99.723
-3.865	4.59	1.905	12.303		15.635	98.505	94.93	99.723
-3.864	4.593	1.906	12.311		15.636	98.505	94.929	99.723
-3.863	4.596	1.907	12.318		15.637	98.505	94.928	99.723
-3.862	4.598	1.908	12.325		15.637	98.504	94.927	99.723
-3.862	4.601	1.909	12.332		15.638	98.504	94.926	99.723
-3.861	4.604	1.91	12.339		15.639	98.504	94.925	99.722
-3.86	4.606	1.911	12.347		15.64	98.504	94.924	99.722
-3.859	4.609	1.913	12.354		15.641	98.503	94.923	99.722
-3.858	4.612	1.914	12.361		15.642	98.503	94.922	99.722
-3.857	4.614	1.915	12.368		15.642	98.503	94.921	99.722
-3.857	4.617	1.916	12.376		15.643	98.503	94.92	99.722
-3.856	4.62	1.917	12.383		15.644	98.502	94.919	99.722
-3.855	4.622	1.918	12.39		15.645	98.502	94.918	99.722
-3.854	4.625	1.919	12.397		15.646	98.502	94.917	99.722
-3.853	4.628	1.92	12.405		15.647	98.501	94.917	99.721
-3.853	4.63	1.921	12.412		15.647	98.501	94.916	99.721
-3.852	4.633	1.922	12.419		15.648	98.501	94.915	99.721
-3.851	4.636	1.923	12.426		15.649	98.5	94.914	99.721
-3.85	4.638	1.924	12.434		15.65	98.5	94.913	99.721
-3.849	4.641	1.926	12.441		15.651	98.5	94.912	99.721
-3.848	4.644	1.927	12.448		15.652	98.499	94.911	99.721
-3.848	4.647	1.928	12.456		15.652	98.499	94.91	99.721
-3.847	4.649	1.929	12.463		15.653	98.499	94.909	99.721
-3.846	4.652	1.93	12.47		15.654	98.499	94.909	99.721
-3.845	4.655	1.931	12.477		15.655	98.498	94.908	99.72
-3.844	4.657	1.932	12.485		15.656	98.498	94.907	99.72
-3.843	4.66	1.933	12.492		15.657	98.498	94.906	99.72
-3.842	4.663	1.934	12.499		15.657	98.498	94.905	99.72
-3.842	4.665	1.935	12.507		15.658	98.497	94.904	99.72
-3.841	4.668	1.936	12.514		15.659	98.497	94.903	99.72
-3.84	4.671	1.938	12.521		15.66	98.497	94.903	99.72
-3.839	4.674	1.939	12.529		15.661	98.497	94.902	99.72
-3.838	4.676	1.94	12.536		15.662	98.496	94.901	99.72
-3.838	4.679	1.941	12.543		15.662	98.496	94.9	99.72
-3.837	4.682	1.942	12.551		15.663	98.496	94.899	99.719
-3.836	4.684	1.943	12.558		15.664	98.496	94.898	99.719
-3.835	4.687	1.944	12.565		15.665	98.495	94.898	99.719
-3.834	4.69	1.945	12.573		15.666	98.495	94.897	99.719
-3.833	4.693	1.946	12.58		15.667	98.495	94.896	99.719
-3.832	4.695	1.947	12.588		15.668	98.495	94.895	99.719
-3.832	4.698	1.949	12.595		15.668	98.494	94.894	99.719
-3.831	4.701	1.95	12.602		15.669	98.494	94.894	99.719
-3.83	4.703	1.951	12.61		15.67	98.494	94.893	99.719
-3.829	4.706	1.952	12.617		15.671	98.494	94.892	99.719
-3.828	4.709	1.953	12.624		15.672	98.493	94.891	99.719
-3.828	4.712	1.954	12.632		15.672	98.493	94.89	99.718
-3.827	4.714	1.955	12.639		15.673	98.493	94.89	99.718
-3.826	4.717	1.956	12.647		15.674	98.493	94.889	99.718
-3.825	4.72	1.957	12.654		15.675	98.492	94.888	99.718
-3.824	4.723	1.959	12.661		15.676	98.492	94.887	99.718
-3.823	4.725	1.96	12.669		15.677	98.492	94.887	99.718
-3.822	4.728	1.961	12.676		15.677	98.492	94.886	99.718
-3.822	4.731	1.962	12.684		15.678	98.491	94.885	99.718
-3.821	4.734	1.963	12.691		15.679	98.491	94.885	99.718
-3.82	4.736	1.964	12.699		15.68	98.491	94.884	99.718
-3.819	4.739	1.965	12.706		15.681	98.49	94.883	99.718
-3.818	4.742	1.966	12.713		15.682	98.49	94.882	99.717
-3.818	4.745	1.967	12.721		15.683	98.49	94.882	99.717
-3.817	4.747	1.969	12.728		15.683	98.49	94.881	99.717
-3.816	4.75	1.97	12.736		15.684	98.49	94.88	99.717
-3.815	4.753	1.971	12.743		15.685	98.489	94.88	99.717
-3.814	4.756	1.972	12.751		15.686	98.489	94.879	99.717
-3.813	4.758	1.973	12.758		15.687	98.489	94.878	99.717
-3.812	4.761	1.974	12.766		15.688	98.489	94.878	99.717
-3.812	4.764	1.975	12.773		15.688	98.489	94.877	99.717
-3.811	4.767	1.976	12.781		15.689	98.488	94.876	99.717
-3.81	4.769	1.977	12.788		15.69	98.488	94.876	99.717
-3.809	4.772	1.979	12.796		15.691	98.488	94.875	99.717
-3.808	4.775	1.98	12.803		15.692	98.488	94.874	99.716
-3.807	4.778	1.981	12.811		15.692	98.488	94.874	99.716
-3.807	4.78	1.982	12.818		15.693	98.488	94.873	99.716
-3.806	4.783	1.983	12.826		15.694	98.487	94.872	99.716
-3.805	4.786	1.984	12.833		15.695	98.487	94.872	99.716
-3.804	4.789	1.985	12.841		15.696	98.487	94.871	99.716
-3.803	4.792	1.986	12.848		15.697	98.487	94.871	99.716
-3.803	4.794	1.988	12.856		15.698	98.487	94.871	99.716
-3.802	4.797	1.989	12.863		15.698	98.487	94.87	99.716
-3.801	4.8	1.99	12.871		15.699	98.486	94.87	99.716
-3.8	4.803	1.991	12.878		15.7	98.486	94.87	99.716
-3.799	4.805	1.992	12.886		15.701	98.486	94.87	99.716
-3.798	4.808	1.993	12.893		15.702	98.486	94.87	99.716
-3.797	4.811	1.994	12.901		15.703	98.486	94.87	99.716
-3.797	4.814	1.995	12.909		15.703	98.486	94.87	99.715
-3.796	4.817	1.997	12.916		15.704	98.485	94.87	99.715
-3.795	4.819	1.998	12.924		15.705	98.485	94.87	99.715
-3.794	4.822	1.999	12.931		15.706	98.485	94.871	99.715
-3.793	4.825	2	12.939		15.707	98.485	94.871	99.715
-3.793	4.828	2.001	12.946		15.707	98.484	94.871	99.715
-3.792	4.831	2.002	12.954		15.708	98.484	94.871	99.715
-3.791	4.833	2.003	12.962		15.709	98.484	94.871	99.715
-3.79	4.836	2.005	12.969		15.71	98.484	94.871	99.715
-3.789	4.839	2.006	12.977		15.711	98.483	94.871	99.715
-3.788	4.842	2.007	12.984		15.712	98.483	94.871	99.715
-3.787	4.845	2.008	12.992		15.713	98.483	94.871	99.715
-3.787	4.847	2.009	13		15.713	98.482	94.871	99.715
-3.786	4.85	2.01	13.007		15.714	98.482	94.871	99.715
-3.785	4.853	2.011	13.015		15.715	98.482	94.871	99.715
-3.784	4.856	2.013	13.022		15.716	98.482	94.872	99.714
-3.783	4.859	2.014	13.03		15.717	98.481	94.872	99.714
-3.783	4.861	2.015	13.038		15.718	98.481	94.872	99.714
-3.782	4.864	2.016	13.045		15.718	98.481	94.872	99.714
-3.781	4.867	2.017	13.053		15.719	98.481	94.872	99.714
-3.78	4.87	2.018	13.061		15.72	98.481	94.872	99.714
-3.779	4.873	2.019	13.068		15.721	98.481	94.872	99.714
-3.778	4.876	2.021	13.076		15.722	98.481	94.873	99.714
-3.777	4.878	2.022	13.084		15.723	98.481	94.873	99.714
-3.777	4.881	2.023	13.091		15.723	98.481	94.873	99.714
-3.776	4.884	2.024	13.099		15.724	98.481	94.873	99.714
-3.775	4.887	2.025	13.107		15.725	98.481	94.873	99.714
-3.774	4.89	2.026	13.114		15.726	98.481	94.874	99.714
-3.773	4.893	2.027	13.122		15.727	98.481	94.874	99.714
-3.772	4.895	2.029	13.13		15.728	98.481	94.874	99.714
-3.772	4.898	2.03	13.137		15.728	98.481	94.874	99.714
-3.771	4.901	2.031	13.145		15.729	98.481	94.875	99.714
-3.77	4.904	2.032	13.153		15.73	98.481	94.875	99.713
-3.769	4.907	2.033	13.16		15.731	98.48	94.875	99.713
-3.768	4.91	2.034	13.168		15.732	98.48	94.875	99.713
-3.768	4.913	2.035	13.176		15.733	98.48	94.876	99.713
-3.767	4.915	2.037	13.184		15.733	98.48	94.876	99.713
-3.766	4.918	2.038	13.191		15.734	98.48	94.876	99.713
-3.765	4.921	2.039	13.199		15.735	98.48	94.876	99.713
-3.764	4.924	2.04	13.207		15.736	98.48	94.877	99.713
-3.763	4.927	2.041	13.215		15.737	98.479	94.877	99.713
-3.763	4.93	2.042	13.222		15.738	98.479	94.877	99.713
-3.762	4.933	2.044	13.23		15.738	98.479	94.878	99.713
-3.761	4.935	2.045	13.238		15.739	98.479	94.878	99.713
-3.76	4.938	2.046	13.246		15.74	98.479	94.878	99.713
-3.759	4.941	2.047	13.253		15.741	98.479	94.879	99.713
-3.758	4.944	2.048	13.261		15.742	98.479	94.879	99.713
-3.758	4.947	2.049	13.269		15.743	98.479	94.879	99.713
-3.757	4.95	2.051	13.277		15.743	98.479	94.88	99.713
-3.756	4.953	2.052	13.284		15.744	98.478	94.881	99.713
-3.755	4.955	2.053	13.292		15.745	98.478	94.882	99.713
-3.754	4.958	2.054	13.3		15.746	98.478	94.882	99.713
-3.753	4.961	2.055	13.308		15.747	98.478	94.883	99.713
-3.752	4.964	2.056	13.316		15.748	98.478	94.884	99.713
-3.752	4.967	2.058	13.323		15.748	98.478	94.885	99.712
-3.751	4.97	2.059	13.331		15.749	98.478	94.885	99.712
-3.75	4.973	2.06	13.339		15.75	98.478	94.886	99.712
-3.749	4.976	2.061	13.347		15.751	98.478	94.887	99.712
-3.748	4.979	2.062	13.355		15.752	98.478	94.888	99.712
-3.748	4.981	2.063	13.362		15.752	98.478	94.889	99.712
-3.747	4.984	2.065	13.37		15.753	98.478	94.89	99.712
-3.746	4.987	2.066	13.378		15.754	98.478	94.891	99.712
-3.745	4.99	2.067	13.386		15.755	98.478	94.891	99.712
-3.744	4.993	2.068	13.394		15.756	98.478	94.892	99.712
-3.743	4.996	2.069	13.402		15.757	98.478	94.893	99.712
-3.742	4.999	2.07	13.409		15.757	98.478	94.894	99.712
-3.742	5.002	2.072	13.417		15.758	98.478	94.895	99.712
-3.741	5.005	2.073	13.425		15.759	98.478	94.896	99.712
-3.74	5.007	2.074	13.433		15.76	98.478	94.897	99.712
-3.739	5.01	2.075	13.441		15.761	98.478	94.898	99.712
-3.738	5.013	2.076	13.449		15.762	98.478	94.899	99.712
-3.737	5.016	2.077	13.457		15.762	98.478	94.9	99.712
-3.737	5.019	2.079	13.465		15.763	98.478	94.901	99.712
-3.736	5.022	2.08	13.472		15.764	98.478	94.902	99.712
-3.735	5.025	2.081	13.48		15.765	98.478	94.903	99.712
-3.734	5.028	2.082	13.488		15.766	98.478	94.904	99.712
-3.733	5.031	2.083	13.496		15.767	98.478	94.905	99.712
-3.732	5.034	2.085	13.504		15.767	98.478	94.907	99.712
-3.732	5.037	2.086	13.512		15.768	98.478	94.908	99.712
-3.731	5.04	2.087	13.52		15.769	98.478	94.909	99.712
-3.73	5.042	2.088	13.528		15.77	98.478	94.91	99.712
-3.729	5.045	2.089	13.536		15.771	98.478	94.911	99.712
-3.728	5.048	2.09	13.544		15.772	98.478	94.912	99.712
-3.728	5.051	2.092	13.552		15.772	98.478	94.913	99.712
-3.727	5.054	2.093	13.56		15.773	98.479	94.915	99.712
-3.726	5.057	2.094	13.567		15.774	98.479	94.916	99.712
-3.725	5.06	2.095	13.575		15.775	98.479	94.917	99.712
-3.724	5.063	2.096	13.583		15.776	98.479	94.918	99.712
-3.723	5.066	2.098	13.591		15.777	98.479	94.919	99.712
-3.723	5.069	2.099	13.599		15.777	98.479	94.919	99.712
-3.722	5.072	2.1	13.607		15.778	98.479	94.92	99.712
-3.721	5.075	2.101	13.615		15.779	98.479	94.92	99.712
-3.72	5.078	2.102	13.623		15.78	98.48	94.921	99.712
-3.719	5.081	2.104	13.631		15.781	98.48	94.921	99.712
-3.718	5.084	2.105	13.639		15.782	98.48	94.921	99.712
-3.717	5.087	2.106	13.647		15.782	98.48	94.922	99.712
-3.717	5.09	2.107	13.655		15.783	98.48	94.922	99.712
-3.716	5.092	2.108	13.663		15.784	98.48	94.923	99.712
-3.715	5.095	2.11	13.671		15.785	98.48	94.923	99.712
-3.714	5.098	2.111	13.679		15.786	98.48	94.924	99.712
-3.713	5.101	2.112	13.687		15.787	98.48	94.924	99.712
-3.713	5.104	2.113	13.695		15.787	98.481	94.925	99.712
-3.712	5.107	2.114	13.703		15.788	98.481	94.925	99.712
-3.711	5.11	2.116	13.711		15.789	98.481	94.926	99.712
-3.71	5.113	2.117	13.719		15.79	98.481	94.926	99.712
-3.709	5.116	2.118	13.727		15.791	98.481	94.927	99.712
-3.708	5.119	2.119	13.735		15.792	98.482	94.928	99.712
-3.707	5.122	2.12	13.743		15.793	98.482	94.928	99.712
-3.707	5.125	2.122	13.751		15.793	98.482	94.929	99.712
-3.706	5.128	2.123	13.76		15.794	98.482	94.929	99.712
-3.705	5.131	2.124	13.768		15.795	98.482	94.93	99.712
-3.704	5.134	2.125	13.776		15.796	98.483	94.93	99.712
-3.703	5.137	2.126	13.784		15.797	98.483	94.931	99.712
-3.703	5.14	2.128	13.792		15.797	98.483	94.932	99.712
-3.702	5.143	2.129	13.8		15.798	98.483	94.932	99.712
-3.701	5.146	2.13	13.808		15.799	98.484	94.933	99.712
-3.7	5.149	2.131	13.816		15.8	98.484	94.933	99.712
-3.699	5.152	2.132	13.824		15.801	98.484	94.934	99.712
-3.698	5.155	2.134	13.832		15.802	98.484	94.935	99.712
-3.697	5.158	2.135	13.84		15.802	98.485	94.935	99.712
-3.697	5.161	2.136	13.848		15.803	98.485	94.936	99.712
-3.696	5.164	2.137	13.857		15.804	98.485	94.937	99.712
-3.695	5.167	2.139	13.865		15.805	98.486	94.937	99.712
-3.694	5.17	2.14	13.873		15.806	98.486	94.938	99.712
-3.693	5.173	2.141	13.881		15.807	98.486	94.939	99.712
-3.693	5.176	2.142	13.889		15.808	98.487	94.94	99.712
-3.692	5.179	2.143	13.897		15.808	98.487	94.94	99.712
-3.691	5.182	2.145	13.905		15.809	98.488	94.941	99.712
-3.69	5.185	2.146	13.914		15.81	98.488	94.942	99.712
-3.689	5.188	2.147	13.922		15.811	98.489	94.942	99.712
-3.688	5.191	2.148	13.93		15.812	98.489	94.943	99.712
-3.688	5.194	2.149	13.938		15.812	98.49	94.944	99.712
-3.687	5.197	2.151	13.946		15.813	98.49	94.945	99.712
-3.686	5.2	2.152	13.954		15.814	98.491	94.945	99.712
-3.685	5.203	2.153	13.963		15.815	98.491	94.946	99.713
-3.684	5.206	2.154	13.971		15.816	98.492	94.947	99.713
-3.683	5.209	2.156	13.979		15.817	98.492	94.948	99.713
-3.682	5.212	2.157	13.987		15.817	98.493	94.949	99.713
-3.682	5.215	2.158	13.995		15.818	98.493	94.949	99.713
-3.681	5.218	2.159	14.004		15.819	98.494	94.95	99.713
-3.68	5.221	2.16	14.012		15.82	98.494	94.951	99.713
-3.679	5.224	2.162	14.02		15.821	98.494	94.952	99.713
-3.678	5.227	2.163	14.028		15.822	98.494	94.953	99.713
-3.678	5.23	2.164	14.036		15.823	98.495	94.954	99.713
-3.677	5.233	2.165	14.045		15.823	98.495	94.955	99.713
-3.676	5.236	2.167	14.053		15.824	98.495	94.955	99.713
-3.675	5.239	2.168	14.061		15.825	98.496	94.956	99.714
-3.674	5.242	2.169	14.069		15.826	98.496	94.957	99.714
-3.673	5.245	2.17	14.078		15.827	98.496	94.958	99.714
-3.672	5.249	2.172	14.086		15.828	98.497	94.959	99.714
-3.672	5.252	2.173	14.094		15.828	98.497	94.96	99.714
-3.671	5.255	2.174	14.102		15.829	98.497	94.961	99.714
-3.67	5.258	2.175	14.111		15.83	98.498	94.962	99.714
-3.669	5.261	2.177	14.119		15.831	98.498	94.963	99.714
-3.668	5.264	2.178	14.127		15.832	98.498	94.965	99.714
-3.668	5.267	2.179	14.135		15.832	98.499	94.966	99.714
-3.667	5.27	2.18	14.144		15.833	98.499	94.967	99.714
-3.666	5.273	2.181	14.152		15.834	98.499	94.969	99.715
-3.665	5.276	2.183	14.16		15.835	98.5	94.97	99.715
-3.664	5.279	2.184	14.169		15.836	98.5	94.971	99.715
-3.663	5.282	2.185	14.177		15.837	98.501	94.973	99.715
-3.662	5.285	2.186	14.185		15.838	98.501	94.974	99.715
-3.662	5.288	2.188	14.193		15.838	98.502	94.975	99.715
-3.661	5.291	2.189	14.202		15.839	98.502	94.977	99.715
-3.66	5.294	2.19	14.21		15.84	98.503	94.978	99.715
-3.659	5.298	2.191	14.218		15.841	98.503	94.98	99.715
-3.658	5.301	2.193	14.227		15.842	98.504	94.981	99.715
-3.658	5.304	2.194	14.235		15.843	98.504	94.982	99.716
-3.657	5.307	2.195	14.243		15.843	98.505	94.984	99.716
-3.656	5.31	2.196	14.252		15.844	98.505	94.985	99.716
-3.655	5.313	2.198	14.26		15.845	98.506	94.987	99.716
-3.654	5.316	2.199	14.269		15.846	98.507	94.988	99.716
-3.653	5.319	2.2	14.277		15.847	98.507	94.99	99.716
-3.652	5.322	2.201	14.285		15.848	98.508	94.991	99.716
-3.652	5.325	2.203	14.294		15.848	98.509	94.993	99.716
-3.651	5.328	2.204	14.302		15.849	98.51	94.994	99.717
-3.65	5.331	2.205	14.31		15.85	98.51	94.996	99.717
-3.649	5.335	2.206	14.319		15.851	98.511	94.997	99.717
-3.648	5.338	2.208	14.327		15.852	98.512	94.999	99.717
-3.647	5.341	2.209	14.336		15.853	98.513	95	99.717
-3.647	5.344	2.21	14.344		15.853	98.513	95.002	99.717
-3.646	5.347	2.211	14.352		15.854	98.514	95.004	99.717
-3.645	5.35	2.213	14.361		15.855	98.514	95.005	99.717
-3.644	5.353	2.214	14.369		15.856	98.515	95.007	99.718
-3.643	5.356	2.215	14.378		15.857	98.516	95.008	99.718
-3.643	5.359	2.216	14.386		15.858	98.517	95.01	99.718
-3.642	5.363	2.218	14.394		15.858	98.518	95.012	99.718
-3.641	5.366	2.219	14.403		15.859	98.518	95.013	99.718
-3.64	5.369	2.22	14.411		15.86	98.519	95.015	99.718
-3.639	5.372	2.222	14.42		15.861	98.52	95.017	99.718
-3.638	5.375	2.223	14.428		15.862	98.521	95.018	99.719
-3.638	5.378	2.224	14.437		15.863	98.522	95.02	99.719
-3.637	5.381	2.225	14.445		15.863	98.523	95.022	99.719
-3.636	5.384	2.227	14.454		15.864	98.524	95.023	99.719
-3.635	5.388	2.228	14.462		15.865	98.525	95.025	99.719
-3.634	5.391	2.229	14.471		15.866	98.526	95.027	99.719
-3.633	5.394	2.23	14.479		15.867	98.527	95.029	99.719
-3.633	5.397	2.232	14.488		15.868	98.527	95.03	99.72
-3.632	5.4	2.233	14.496		15.868	98.528	95.032	99.72
-3.631	5.403	2.234	14.505		15.869	98.529	95.034	99.72
-3.63	5.406	2.235	14.513		15.87	98.53	95.036	99.72
-3.629	5.409	2.237	14.522		15.871	98.531	95.038	99.72
-3.628	5.413	2.238	14.53		15.872	98.532	95.039	99.72
-3.627	5.416	2.239	14.539		15.873	98.533	95.041	99.72
-3.627	5.419	2.241	14.547		15.873	98.533	95.043	99.721
-3.626	5.422	2.242	14.556		15.874	98.534	95.045	99.721
-3.625	5.425	2.243	14.564		15.875	98.535	95.047	99.721
-3.624	5.428	2.244	14.573		15.876	98.535	95.049	99.721
-3.623	5.432	2.246	14.581		15.877	98.536	95.051	99.721
-3.623	5.435	2.247	14.59		15.877	98.536	95.052	99.721
-3.622	5.438	2.248	14.598		15.878	98.537	95.054	99.722
-3.621	5.441	2.25	14.607		15.879	98.538	95.056	99.722
-3.62	5.444	2.251	14.615		15.88	98.538	95.058	99.722
-3.619	5.447	2.252	14.624		15.881	98.539	95.06	99.722
-3.618	5.45	2.253	14.633		15.882	98.54	95.062	99.722
-3.617	5.454	2.255	14.641		15.882	98.54	95.064	99.722
-3.617	5.457	2.256	14.65		15.883	98.541	95.066	99.723
-3.616	5.46	2.257	14.658		15.884	98.542	95.068	99.723
-3.615	5.463	2.259	14.667		15.885	98.543	95.07	99.723
-3.614	5.466	2.26	14.676		15.886	98.544	95.072	99.723
-3.613	5.47	2.261	14.684		15.887	98.545	95.074	99.723
-3.612	5.473	2.262	14.693		15.887	98.546	95.076	99.723
-3.612	5.476	2.264	14.701		15.888	98.548	95.079	99.724
-3.611	5.479	2.265	14.71		15.889	98.549	95.081	99.724
-3.61	5.482	2.266	14.719		15.89	98.55	95.083	99.724
-3.609	5.485	2.268	14.727		15.891	98.551	95.085	99.724
-3.608	5.489	2.269	14.736		15.892	98.552	95.087	99.724
-3.607	5.492	2.27	14.744		15.892	98.553	95.089	99.725
-3.607	5.495	2.271	14.753		15.893	98.554	95.091	99.725
-3.606	5.498	2.273	14.762		15.894	98.556	95.093	99.725
-3.605	5.501	2.274	14.77		15.895	98.557	95.096	99.725
-3.604	5.505	2.275	14.779		15.896	98.559	95.098	99.725
-3.603	5.508	2.277	14.788		15.897	98.56	95.1	99.726
-3.603	5.511	2.278	14.796		15.897	98.562	95.102	99.726
-3.602	5.514	2.279	14.805		15.898	98.563	95.105	99.726
-3.601	5.517	2.28	14.814		15.899	98.565	95.107	99.726
-3.6	5.521	2.282	14.822		15.9	98.566	95.109	99.726
-3.599	5.524	2.283	14.831		15.901	98.568	95.111	99.727
-3.598	5.527	2.284	14.84		15.902	98.569	95.114	99.727
-3.598	5.53	2.286	14.849		15.902	98.57	95.116	99.727
-3.597	5.533	2.287	14.857		15.903	98.571	95.118	99.727
-3.596	5.537	2.288	14.866		15.904	98.572	95.121	99.727
-3.595	5.54	2.29	14.875		15.905	98.573	95.123	99.728
-3.594	5.543	2.291	14.883		15.906	98.574	95.125	99.728
-3.593	5.546	2.292	14.892		15.907	98.575	95.128	99.728
-3.592	5.55	2.294	14.901		15.907	98.576	95.13	99.728
-3.592	5.553	2.295	14.91		15.908	98.576	95.132	99.728
-3.591	5.556	2.296	14.918		15.909	98.578	95.135	99.729
-3.59	5.559	2.297	14.927		15.91	98.579	95.137	99.729
-3.589	5.562	2.299	14.936		15.911	98.58	95.14	99.729
-3.588	5.566	2.3	14.945		15.912	98.582	95.142	99.729
-3.588	5.569	2.301	14.953		15.912	98.583	95.145	99.73
-3.587	5.572	2.303	14.962		15.913	98.584	95.147	99.73
-3.586	5.575	2.304	14.971		15.914	98.585	95.15	99.73
-3.585	5.579	2.305	14.98		15.915	98.586	95.152	99.73
-3.584	5.582	2.307	14.988		15.916	98.587	95.155	99.73
-3.583	5.585	2.308	14.997		15.917	98.588	95.157	99.731
-3.582	5.588	2.309	15.006		15.918	98.589	95.16	99.731
-3.582	5.592	2.311	15.015		15.918	98.59	95.162	99.731
-3.581	5.595	2.312	15.024		15.919	98.592	95.165	99.731
-3.58	5.598	2.313	15.032		15.92	98.593	95.168	99.731
-3.579	5.601	2.315	15.041		15.921	98.594	95.17	99.731
-3.578	5.605	2.316	15.05		15.922	98.595	95.173	99.731
-3.578	5.608	2.317	15.059		15.922	98.596	95.176	99.732
-3.577	5.611	2.318	15.068		15.923	98.597	95.178	99.732
-3.576	5.614	2.32	15.076		15.924	98.598	95.181	99.732
-3.575	5.618	2.321	15.085		15.925	98.6	95.184	99.732
-3.574	5.621	2.322	15.094		15.926	98.601	95.186	99.732
-3.573	5.624	2.324	15.103		15.927	98.603	95.189	99.732
-3.572	5.627	2.325	15.112		15.927	98.604	95.192	99.732
-3.572	5.631	2.326	15.121		15.928	98.605	95.195	99.733
-3.571	5.634	2.328	15.13		15.929	98.606	95.197	99.733
-3.57	5.637	2.329	15.138		15.93	98.608	95.2	99.733
-3.569	5.641	2.33	15.147		15.931	98.609	95.203	99.733
-3.568	5.644	2.332	15.156		15.932	98.611	95.206	99.733
-3.568	5.647	2.333	15.165		15.933	98.613	95.209	99.733
-3.567	5.65	2.334	15.174		15.933	98.614	95.211	99.734
-3.566	5.654	2.336	15.183		15.934	98.615	95.214	99.734
-3.565	5.657	2.337	15.192		15.935	98.617	95.217	99.734
-3.564	5.66	2.338	15.201		15.936	98.618	95.22	99.734
-3.563	5.664	2.34	15.21		15.937	98.619	95.223	99.735
-3.562	5.667	2.341	15.218		15.938	98.62	95.226	99.735
-3.562	5.67	2.342	15.227		15.938	98.622	95.229	99.735
-3.561	5.673	2.344	15.236		15.939	98.623	95.232	99.736
-3.56	5.677	2.345	15.245		15.94	98.624	95.235	99.736
-3.559	5.68	2.346	15.254		15.941	98.626	95.238	99.736
-3.558	5.683	2.348	15.263		15.942	98.627	95.241	99.736
-3.557	5.687	2.349	15.272		15.942	98.629	95.244	99.737
-3.557	5.69	2.35	15.281		15.943	98.631	95.247	99.737
-3.556	5.693	2.352	15.29		15.944	98.632	95.251	99.737
-3.555	5.697	2.353	15.299		15.945	98.633	95.254	99.738
-3.554	5.7	2.354	15.308		15.946	98.635	95.257	99.738
-3.553	5.703	2.356	15.317		15.947	98.636	95.26	99.738
-3.553	5.707	2.357	15.326		15.948	98.637	95.263	99.739
-3.552	5.71	2.358	15.335		15.948	98.639	95.267	99.739
-3.551	5.713	2.36	15.344		15.949	98.64	95.27	99.739
-3.55	5.717	2.361	15.353		15.95	98.641	95.273	99.74
-3.549	5.72	2.362	15.362		15.951	98.642	95.276	99.74
-3.548	5.723	2.364	15.371		15.952	98.644	95.28	99.74
-3.547	5.726	2.365	15.38		15.953	98.646	95.283	99.741
-3.547	5.73	2.367	15.389		15.953	98.649	95.286	99.741
-3.546	5.733	2.368	15.398		15.954	98.651	95.293	99.741
-3.545	5.736	2.369	15.407		15.955	98.654	95.299	99.742
-3.544	5.74	2.371	15.416		15.956	98.655	95.305	99.742
-3.543	5.743	2.372	15.425		15.957	98.656	95.311	99.742
-3.543	5.747	2.373	15.434		15.957	98.658	95.318	99.743
-3.542	5.75	2.375	15.443		15.958	98.659	95.324	99.743
-3.541	5.753	2.376	15.452		15.959	98.66	95.331	99.744
-3.54	5.757	2.377	15.461		15.96	98.661	95.337	99.744
-3.539	5.76	2.379	15.47		15.961	98.662	95.344	99.744
-3.538	5.763	2.38	15.479		15.962	98.664	95.35	99.744
-3.537	5.767	2.381	15.488		15.963	98.667	95.357	99.745
-3.537	5.77	2.383	15.497		15.963	98.67	95.363	99.745
-3.536	5.773	2.384	15.507		15.964	98.674	95.37	99.745
-3.535	5.777	2.386	15.516		15.965	98.677	95.377	99.745
-3.534	5.78	2.387	15.525		15.966	98.678	95.383	99.745
-3.533	5.783	2.388	15.534		15.967	98.68	95.39	99.746
-3.533	5.787	2.39	15.543		15.968	98.682	95.397	99.746
-3.532	5.79	2.391	15.552		15.968	98.683	95.404	99.746
-3.531	5.793	2.392	15.561		15.969	98.684	95.411	99.746
-3.53	5.797	2.394	15.57		15.97	98.685	95.418	99.747
-3.529	5.8	2.395	15.579		15.971	98.686	95.425	99.747
-3.528	5.804	2.396	15.589		15.972	98.687	95.432	99.747
-3.527	5.807	2.398	15.598		15.973	98.69	95.439	99.747
-3.527	5.81	2.399	15.607		15.973	98.692	95.446	99.748
-3.526	5.814	2.401	15.616		15.974	98.693	95.453	99.748
-3.525	5.817	2.402	15.625		15.975	98.694	95.46	99.748
-3.524	5.82	2.403	15.634		15.976	98.696	95.467	99.748
-3.523	5.824	2.405	15.643		15.977	98.697	95.474	99.748
-3.522	5.827	2.406	15.653		15.978	98.699	95.481	99.749
-3.522	5.831	2.407	15.662		15.978	98.7	95.489	99.749
-3.521	5.834	2.409	15.671		15.979	98.701	95.496	99.749
-3.52	5.837	2.41	15.68		15.98	98.703	95.503	99.749
-3.519	5.841	2.411	15.689		15.981	98.705	95.511	99.75
-3.518	5.844	2.413	15.699		15.982	98.708	95.518	99.75
-3.518	5.848	2.414	15.708		15.983	98.712	95.526	99.75
-3.517	5.851	2.416	15.717		15.983	98.714	95.533	99.75
-3.516	5.854	2.417	15.726		15.984	98.717	95.541	99.751
-3.515	5.858	2.418	15.735		15.985	98.719	95.549	99.751
-3.514	5.861	2.42	15.745		15.986	98.721	95.556	99.751
-3.513	5.865	2.421	15.754		15.987	98.723	95.564	99.752
-3.513	5.868	2.423	15.763		15.988	98.724	95.57	99.752
-3.512	5.871	2.424	15.772		15.988	98.726	95.573	99.752
-3.511	5.875	2.425	15.782		15.989	98.727	95.576	99.752
-3.51	5.878	2.427	15.791		15.99	98.729	95.58	99.753
-3.509	5.882	2.428	15.8		15.991	98.731	95.583	99.753
-3.508	5.885	2.429	15.809		15.992	98.732	95.587	99.753
-3.508	5.889	2.431	15.819		15.993	98.734	95.591	99.753
-3.507	5.892	2.432	15.828		15.993	98.736	95.594	99.754
-3.506	5.895	2.434	15.837		15.994	98.737	95.598	99.754
-3.505	5.899	2.435	15.847		15.995	98.739	95.601	99.754
-3.504	5.902	2.436	15.856		15.996	98.741	95.605	99.754
-3.503	5.906	2.438	15.865		15.997	98.743	95.609	99.755
-3.502	5.909	2.439	15.874		15.998	98.744	95.612	99.755
-3.502	5.913	2.441	15.884		15.998	98.746	95.616	99.755
-3.501	5.916	2.442	15.893		15.999	98.748	95.62	99.756
-3.5	5.919	2.443	15.902		16	98.751	95.623	99.756
-3.499	5.923	2.445	15.912		16.001	98.754	95.627	99.756
-3.498	5.926	2.446	15.921		16.002	98.757	95.629	99.756
-3.498	5.93	2.448	15.93		16.002	98.759	95.631	99.757
-3.497	5.933	2.449	15.94		16.003	98.76	95.633	99.757
-3.496	5.937	2.45	15.949		16.004	98.762	95.635	99.757
-3.495	5.94	2.452	15.958		16.005	98.763	95.637	99.758
-3.494	5.944	2.453	15.968		16.006	98.764	95.638	99.758
-3.493	5.947	2.455	15.977		16.007	98.766	95.64	99.758
-3.492	5.951	2.456	15.986		16.007	98.768	95.642	99.758
-3.492	5.954	2.457	15.996		16.008	98.77	95.644	99.759
-3.491	5.957	2.459	16.005		16.009	98.772	95.649	99.759
-3.49	5.961	2.46	16.015		16.01	98.774	95.661	99.76
-3.489	5.964	2.462	16.024		16.011	98.775	95.672	99.76
-3.488	5.968	2.463	16.033		16.012	98.777	95.676	99.76
-3.487	5.971	2.464	16.043		16.012	98.779	95.679	99.761
-3.487	5.975	2.466	16.052		16.013	98.78	95.682	99.761
-3.486	5.978	2.467	16.062		16.014	98.782	95.685	99.761
-3.485	5.982	2.469	16.071		16.015	98.784	95.688	99.762
-3.484	5.985	2.47	16.08		16.016	98.785	95.691	99.762
-3.483	5.989	2.471	16.09		16.017	98.787	95.694	99.762
-3.482	5.992	2.473	16.099		16.017	98.788	95.697	99.762
-3.482	5.996	2.474	16.109		16.018	98.79	95.7	99.763
-3.481	5.999	2.476	16.118		16.019	98.792	95.703	99.763
-3.48	6.003	2.477	16.128		16.02	98.793	95.706	99.763
-3.479	6.006	2.478	16.137		16.021	98.795	95.709	99.763
-3.478	6.01	2.48	16.147		16.022	98.796	95.711	99.764
-3.478	6.013	2.481	16.156		16.022	98.797	95.714	99.764
-3.477	6.017	2.483	16.165		16.023	98.799	95.717	99.764
-3.476	6.02	2.484	16.175		16.024	98.8	95.719	99.764
-3.475	6.024	2.486	16.184		16.025	98.801	95.722	99.764
-3.474	6.027	2.487	16.194		16.026	98.802	95.725	99.764
-3.473	6.031	2.488	16.203		16.027	98.803	95.727	99.765
-3.473	6.034	2.49	16.213		16.027	98.804	95.729	99.765
-3.472	6.038	2.491	16.222		16.028	98.805	95.732	99.765
-3.471	6.041	2.493	16.232		16.029	98.807	95.734	99.765
-3.47	6.045	2.494	16.241		16.03	98.808	95.736	99.765
-3.469	6.048	2.496	16.251		16.031	98.809	95.739	99.765
-3.468	6.052	2.497	16.26		16.032	98.81	95.741	99.765
-3.467	6.055	2.498	16.27		16.032	98.811	95.743	99.765
-3.467	6.059	2.5	16.28		16.033	98.811	95.745	99.766
-3.466	6.062	2.501	16.289		16.034	98.812	95.747	99.766
-3.465	6.066	2.503	16.299		16.035	98.812	95.749	99.766
-3.464	6.069	2.504	16.308		16.036	98.812	95.751	99.766
-3.463	6.073	2.506	16.318		16.037	98.812	95.754	99.766
-3.463	6.076	2.507	16.327		16.037	98.813	95.756	99.766
-3.462	6.08	2.508	16.337		16.038	98.813	95.758	99.766
-3.461	6.084	2.51	16.346		16.039	98.814	95.759	99.766
-3.46	6.087	2.511	16.356		16.04	98.814	95.761	99.766
-3.459	6.091	2.513	16.366		16.041	98.815	95.763	99.766
-3.458	6.094	2.514	16.375		16.042	98.816	95.765	99.766
-3.457	6.098	2.516	16.385		16.043	98.816	95.767	99.766
-3.457	6.101	2.517	16.394		16.043	98.816	95.769	99.766
-3.456	6.105	2.518	16.404		16.044	98.816	95.77	99.766
-3.455	6.108	2.52	16.414		16.045	98.817	95.772	99.766
-3.454	6.112	2.521	16.423		16.046	98.817	95.774	99.766
-3.453	6.116	2.523	16.433		16.047	98.818	95.775	99.766
-3.453	6.119	2.524	16.443		16.047	98.818	95.777	99.766
-3.452	6.123	2.526	16.452		16.048	98.819	95.778	99.766
-3.451	6.126	2.527	16.462		16.049	98.819	95.78	99.766
-3.45	6.13	2.529	16.472		16.05	98.819	95.781	99.766
-3.449	6.133	2.53	16.481		16.051	98.82	95.783	99.766
-3.448	6.137	2.531	16.491		16.052	98.82	95.784	99.766
-3.447	6.14	2.533	16.501		16.052	98.821	95.785	99.766
-3.447	6.144	2.534	16.51		16.053	98.821	95.787	99.766
-3.446	6.148	2.536	16.52		16.054	98.821	95.788	99.766
-3.445	6.151	2.537	16.53		16.055	98.822	95.789	99.766
-3.444	6.155	2.539	16.539		16.056	98.822	95.791	99.766
-3.443	6.158	2.54	16.549		16.057	98.822	95.792	99.766
-3.443	6.162	2.542	16.559		16.058	98.822	95.793	99.766
-3.442	6.166	2.543	16.568		16.058	98.823	95.794	99.766
-3.441	6.169	2.544	16.578		16.059	98.823	95.795	99.766
-3.44	6.173	2.546	16.588		16.06	98.823	95.796	99.766
-3.439	6.176	2.547	16.598		16.061	98.823	95.798	99.766
-3.438	6.18	2.549	16.607		16.062	98.824	95.799	99.766
-3.438	6.184	2.55	16.617		16.062	98.824	95.8	99.766
-3.437	6.187	2.552	16.627		16.063	98.824	95.801	99.766
-3.436	6.191	2.553	16.636		16.064	98.824	95.802	99.766
-3.435	6.194	2.555	16.646		16.065	98.824	95.802	99.766
-3.434	6.198	2.556	16.656		16.066	98.824	95.803	99.766
-3.433	6.202	2.558	16.666		16.067	98.824	95.804	99.766
-3.432	6.205	2.559	16.676		16.067	98.824	95.805	99.766
-3.432	6.209	2.561	16.685		16.068	98.824	95.806	99.766
-3.431	6.212	2.562	16.695		16.069	98.824	95.807	99.765
-3.43	6.216	2.563	16.705		16.07	98.824	95.808	99.765
-3.429	6.22	2.565	16.715		16.071	98.824	95.808	99.765
-3.428	6.223	2.566	16.724		16.072	98.823	95.809	99.765
-3.428	6.227	2.568	16.734		16.073	98.823	95.81	99.765
-3.427	6.23	2.569	16.744		16.073	98.823	95.81	99.765
-3.426	6.234	2.571	16.754		16.074	98.823	95.811	99.765
-3.425	6.238	2.572	16.764		16.075	98.823	95.812	99.765
-3.424	6.241	2.574	16.774		16.076	98.822	95.812	99.765
-3.423	6.245	2.575	16.783		16.077	98.822	95.813	99.765
-3.422	6.249	2.577	16.793		16.078	98.822	95.813	99.765
-3.422	6.252	2.578	16.803		16.078	98.821	95.814	99.765
-3.421	6.256	2.58	16.813		16.079	98.821	95.814	99.765
-3.42	6.26	2.581	16.823		16.08	98.82	95.815	99.764
-3.419	6.263	2.583	16.833		16.081	98.82	95.815	99.764
-3.418	6.267	2.584	16.843		16.082	98.819	95.816	99.764
-3.418	6.27	2.586	16.852		16.082	98.819	95.816	99.764
-3.417	6.274	2.587	16.862		16.083	98.819	95.817	99.764
-3.416	6.278	2.589	16.872		16.084	98.818	95.817	99.764
-3.415	6.281	2.59	16.882		16.085	98.818	95.817	99.764
-3.414	6.285	2.591	16.892		16.086	98.817	95.818	99.764
-3.413	6.289	2.593	16.902		16.087	98.817	95.818	99.764
-3.412	6.292	2.594	16.912		16.088	98.817	95.818	99.764
-3.412	6.296	2.596	16.922		16.088	98.817	95.819	99.764
-3.411	6.3	2.597	16.932		16.089	98.816	95.819	99.763
-3.41	6.303	2.599	16.942		16.09	98.816	95.819	99.763
-3.409	6.307	2.6	16.951		16.091	98.816	95.819	99.763
-3.408	6.311	2.602	16.961		16.092	98.816	95.82	99.763
-3.408	6.314	2.603	16.971		16.093	98.816	95.82	99.763
-3.407	6.318	2.605	16.981		16.093	98.816	95.821	99.763
-3.406	6.322	2.606	16.991		16.094	98.816	95.821	99.763
-3.405	6.325	2.608	17.001		16.095	98.816	95.822	99.763
-3.404	6.329	2.609	17.011		16.096	98.816	95.823	99.763
-3.403	6.333	2.611	17.021		16.097	98.817	95.823	99.763
-3.402	6.337	2.612	17.031		16.098	98.817	95.824	99.762
-3.402	6.34	2.614	17.041		16.098	98.817	95.824	99.762
-3.401	6.344	2.615	17.051		16.099	98.817	95.825	99.762
-3.4	6.348	2.617	17.061		16.1	98.817	95.826	99.762
-3.399	6.351	2.618	17.071		16.101	98.817	95.826	99.762
-3.398	6.355	2.62	17.081		16.102	98.817	95.827	99.762
-3.397	6.359	2.621	17.091		16.103	98.817	95.827	99.762
-3.397	6.362	2.623	17.101		16.103	98.817	95.827	99.762
-3.396	6.366	2.624	17.111		16.104	98.817	95.828	99.762
-3.395	6.37	2.626	17.121		16.105	98.816	95.828	99.761
-3.394	6.374	2.627	17.131		16.106	98.816	95.829	99.761
-3.393	6.377	2.629	17.141		16.107	98.816	95.829	99.761
-3.393	6.381	2.63	17.151		16.108	98.816	95.829	99.761
-3.392	6.385	2.632	17.161		16.108	98.815	95.829	99.761
-3.391	6.388	2.633	17.171		16.109	98.815	95.83	99.761
-3.39	6.392	2.635	17.182		16.11	98.815	95.83	99.761
-3.389	6.396	2.636	17.192		16.111	98.814	95.83	99.761
-3.388	6.4	2.638	17.202		16.112	98.814	95.83	99.76
-3.388	6.403	2.639	17.212		16.113	98.814	95.83	99.76
-3.387	6.407	2.641	17.222		16.113	98.813	95.831	99.76
-3.386	6.411	2.642	17.232		16.114	98.813	95.831	99.76
-3.385	6.414	2.644	17.242		16.115	98.813	95.831	99.76
-3.384	6.418	2.645	17.252		16.116	98.812	95.831	99.76
-3.383	6.422	2.647	17.262		16.117	98.812	95.831	99.76
-3.383	6.426	2.648	17.272		16.118	98.812	95.831	99.759
-3.382	6.429	2.65	17.283		16.118	98.811	95.831	99.759
-3.381	6.433	2.651	17.293		16.119	98.811	95.831	99.759
-3.38	6.437	2.653	17.303		16.12	98.811	95.831	99.759
-3.379	6.441	2.654	17.313		16.121	98.81	95.831	99.759
-3.378	6.444	2.656	17.323		16.122	98.81	95.831	99.759
-3.377	6.448	2.658	17.333		16.123	98.81	95.831	99.759
-3.377	6.452	2.659	17.343		16.123	98.809	95.83	99.759
-3.376	6.456	2.661	17.354		16.124	98.809	95.83	99.758
-3.375	6.459	2.662	17.364		16.125	98.808	95.83	99.758
-3.374	6.463	2.664	17.374		16.126	98.808	95.83	99.758
-3.373	6.467	2.665	17.384		16.127	98.807	95.83	99.758
-3.373	6.471	2.667	17.394		16.127	98.806	95.829	99.758
-3.372	6.475	2.668	17.405		16.128	98.806	95.829	99.758
-3.371	6.478	2.67	17.415		16.129	98.805	95.829	99.758
-3.37	6.482	2.671	17.425		16.13	98.805	95.829	99.757
-3.369	6.486	2.673	17.435		16.131	98.804	95.828	99.757
-3.368	6.49	2.674	17.445		16.132	98.804	95.828	99.757
-3.367	6.493	2.676	17.456		16.132	98.803	95.828	99.757
-3.367	6.497	2.677	17.466		16.133	98.803	95.827	99.757
-3.366	6.501	2.679	17.476		16.134	98.802	95.827	99.757
-3.365	6.505	2.68	17.486		16.135	98.802	95.826	99.757
-3.364	6.509	2.682	17.497		16.136	98.801	95.826	99.756
-3.363	6.512	2.684	17.507		16.137	98.801	95.824	99.756
-3.362	6.516	2.685	17.517		16.137	98.8	95.822	99.756
-3.362	6.52	2.687	17.527		16.138	98.8	95.82	99.756
-3.361	6.524	2.688	17.538		16.139	98.799	95.817	99.756
-3.36	6.528	2.69	17.548		16.14	98.799	95.815	99.756
-3.359	6.531	2.691	17.558		16.141	98.798	95.813	99.756
-3.358	6.535	2.693	17.569		16.142	98.798	95.811	99.755
-3.357	6.539	2.694	17.579		16.142	98.797	95.808	99.755
-3.357	6.543	2.696	17.589		16.143	98.797	95.806	99.755
-3.356	6.547	2.697	17.6		16.144	98.796	95.804	99.755
-3.355	6.55	2.699	17.61		16.145	98.796	95.802	99.755
-3.354	6.554	2.7	17.62		16.146	98.795	95.799	99.755
-3.353	6.558	2.702	17.63		16.147	98.795	95.798	99.754
-3.353	6.562	2.704	17.641		16.147	98.794	95.797	99.754
-3.352	6.566	2.705	17.651		16.148	98.794	95.796	99.754
-3.351	6.569	2.707	17.662		16.149	98.793	95.796	99.754
-3.35	6.573	2.708	17.672		16.15	98.793	95.795	99.754
-3.349	6.577	2.71	17.682		16.151	98.793	95.794	99.754
-3.348	6.581	2.711	17.693		16.152	98.792	95.793	99.754
-3.348	6.585	2.713	17.703		16.152	98.792	95.792	99.753
-3.347	6.589	2.714	17.713		16.153	98.791	95.791	99.753
-3.346	6.592	2.716	17.724		16.154	98.791	95.79	99.753
-3.345	6.596	2.718	17.734		16.155	98.791	95.79	99.753
-3.344	6.6	2.719	17.745		16.156	98.79	95.789	99.753
-3.343	6.604	2.721	17.755		16.157	98.79	95.788	99.753
-3.342	6.608	2.722	17.765		16.157	98.789	95.787	99.753
-3.342	6.612	2.724	17.776		16.158	98.789	95.786	99.752
-3.341	6.616	2.725	17.786		16.159	98.788	95.785	99.752
-3.34	6.619	2.727	17.797		16.16	98.788	95.784	99.752
-3.339	6.623	2.728	17.807		16.161	98.788	95.783	99.752
-3.338	6.627	2.73	17.818		16.162	98.787	95.783	99.752
-3.338	6.631	2.732	17.828		16.162	98.787	95.782	99.752
-3.337	6.635	2.733	17.838		16.163	98.786	95.781	99.752
-3.336	6.639	2.735	17.849		16.164	98.786	95.78	99.751
-3.335	6.643	2.736	17.859		16.165	98.785	95.779	99.751
-3.334	6.646	2.738	17.87		16.166	98.785	95.778	99.751
-3.333	6.65	2.739	17.88		16.167	98.784	95.777	99.751
-3.333	6.654	2.741	17.891		16.168	98.783	95.776	99.751
-3.332	6.658	2.743	17.901		16.168	98.783	95.775	99.751
-3.331	6.662	2.744	17.912		16.169	98.782	95.774	99.751
-3.33	6.666	2.746	17.922		16.17	98.782	95.773	99.751
-3.329	6.67	2.747	17.933		16.171	98.782	95.772	99.75
-3.328	6.674	2.749	17.943		16.172	98.781	95.771	99.75
-3.328	6.677	2.75	17.954		16.172	98.781	95.77	99.75
-3.327	6.681	2.752	17.964		16.173	98.78	95.769	99.75
-3.326	6.685	2.754	17.975		16.174	98.78	95.768	99.75
-3.325	6.689	2.755	17.985		16.175	98.779	95.767	99.75
-3.324	6.693	2.757	17.996		16.176	98.779	95.766	99.75
-3.323	6.697	2.758	18.007		16.177	98.778	95.765	99.749
-3.322	6.701	2.76	18.017		16.177	98.778	95.764	99.749
-3.322	6.705	2.761	18.028		16.178	98.777	95.763	99.749
-3.321	6.709	2.763	18.038		16.179	98.776	95.762	99.749
-3.32	6.713	2.765	18.049		16.18	98.775	95.761	99.749
-3.319	6.717	2.766	18.059		16.181	98.774	95.76	99.749
-3.318	6.72	2.768	18.07		16.182	98.774	95.76	99.749
-3.318	6.724	2.769	18.081		16.183	98.773	95.76	99.748
-3.317	6.728	2.771	18.091		16.183	98.772	95.76	99.748
-3.316	6.732	2.773	18.102		16.184	98.772	95.76	99.748
-3.315	6.736	2.774	18.112		16.185	98.771	95.759	99.748
-3.314	6.74	2.776	18.123		16.186	98.771	95.759	99.748
-3.313	6.744	2.777	18.134		16.187	98.77	95.759	99.748
-3.312	6.748	2.779	18.144		16.188	98.769	95.759	99.748
-3.312	6.752	2.781	18.155		16.188	98.769	95.759	99.747
-3.311	6.756	2.782	18.166		16.189	98.768	95.758	99.747
-3.31	6.76	2.784	18.176		16.19	98.768	95.758	99.747
-3.309	6.764	2.785	18.187		16.191	98.767	95.758	99.747
-3.308	6.768	2.787	18.198		16.192	98.767	95.758	99.747
-3.307	6.772	2.789	18.208		16.192	98.766	95.758	99.747
-3.307	6.775	2.79	18.219		16.193	98.766	95.757	99.746
-3.306	6.779	2.792	18.23		16.194	98.765	95.757	99.746
-3.305	6.783	2.793	18.24		16.195	98.765	95.756	99.746
-3.304	6.787	2.795	18.251		16.196	98.764	95.755	99.746
-3.303	6.791	2.797	18.262		16.197	98.764	95.753	99.746
-3.303	6.795	2.798	18.272		16.198	98.763	95.752	99.746
-3.302	6.799	2.8	18.283		16.198	98.763	95.75	99.746
-3.301	6.803	2.801	18.294		16.199	98.762	95.749	99.745
-3.3	6.807	2.803	18.305		16.2	98.762	95.747	99.745
-3.299	6.811	2.805	18.315		16.201	98.761	95.746	99.745
-3.298	6.815	2.806	18.326		16.202	98.761	95.744	99.745
-3.297	6.819	2.808	18.337		16.203	98.76	95.743	99.745
-3.297	6.823	2.809	18.347		16.203	98.759	95.741	99.745
-3.296	6.827	2.811	18.358		16.204	98.759	95.74	99.744
-3.295	6.831	2.813	18.369		16.205	98.758	95.738	99.744
-3.294	6.835	2.814	18.38		16.206	98.757	95.736	99.744
-3.293	6.839	2.816	18.391		16.207	98.757	95.735	99.744
-3.292	6.843	2.817	18.401		16.207	98.756	95.733	99.744
-3.292	6.847	2.819	18.412		16.208	98.756	95.732	99.744
-3.291	6.851	2.821	18.423		16.209	98.755	95.73	99.743
-3.29	6.855	2.822	18.434		16.21	98.754	95.728	99.743
-3.289	6.859	2.824	18.445		16.211	98.754	95.727	99.743
-3.288	6.863	2.826	18.455		16.212	98.753	95.725	99.743
-3.287	6.867	2.827	18.466		16.213	98.752	95.723	99.743
-3.287	6.871	2.829	18.477		16.213	98.752	95.722	99.743
-3.286	6.875	2.83	18.488		16.214	98.751	95.72	99.743
-3.285	6.879	2.832	18.499		16.215	98.75	95.718	99.742
-3.284	6.883	2.834	18.51		16.216	98.75	95.717	99.742
-3.283	6.887	2.835	18.52		16.217	98.749	95.715	99.742
-3.282	6.891	2.837	18.531		16.218	98.748	95.713	99.742
-3.282	6.895	2.839	18.542		16.218	98.747	95.711	99.742
-3.281	6.899	2.84	18.553		16.219	98.746	95.71	99.742
-3.28	6.903	2.842	18.564		16.22	98.746	95.708	99.741
-3.279	6.907	2.843	18.575		16.221	98.745	95.706	99.741
-3.278	6.911	2.845	18.586		16.222	98.744	95.704	99.741
-3.278	6.915	2.847	18.597		16.223	98.743	95.703	99.741
-3.277	6.919	2.848	18.607		16.223	98.742	95.701	99.741
-3.276	6.923	2.85	18.618		16.224	98.742	95.699	99.741
-3.275	6.927	2.852	18.629		16.225	98.741	95.697	99.74
-3.274	6.931	2.853	18.64		16.226	98.74	95.695	99.74
-3.273	6.935	2.855	18.651		16.227	98.74	95.694	99.74
-3.273	6.939	2.856	18.662		16.228	98.739	95.692	99.74
-3.272	6.943	2.858	18.673		16.228	98.738	95.69	99.74
-3.271	6.947	2.86	18.684		16.229	98.738	95.688	99.74
-3.27	6.951	2.861	18.695		16.23	98.737	95.686	99.739
-3.269	6.955	2.863	18.706		16.231	98.736	95.684	99.739
-3.268	6.96	2.865	18.717		16.232	98.735	95.682	99.739
-3.268	6.964	2.866	18.728		16.233	98.734	95.681	99.739
-3.267	6.968	2.868	18.739		16.233	98.733	95.679	99.739
-3.266	6.972	2.87	18.75		16.234	98.732	95.678	99.739
-3.265	6.976	2.871	18.761		16.235	98.731	95.676	99.738
-3.264	6.98	2.873	18.772		16.236	98.73	95.675	99.738
-3.263	6.984	2.875	18.783		16.237	98.729	95.673	99.738
-3.263	6.988	2.876	18.794		16.238	98.728	95.672	99.738
-3.262	6.992	2.878	18.805		16.238	98.727	95.67	99.738
-3.261	6.996	2.88	18.816		16.239	98.726	95.669	99.738
-3.26	7	2.881	18.827		16.24	98.726	95.667	99.738
-3.259	7.004	2.883	18.838		16.241	98.725	95.666	99.737
-3.258	7.008	2.884	18.849		16.242	98.724	95.664	99.737
-3.258	7.012	2.886	18.86		16.243	98.723	95.663	99.737
-3.257	7.017	2.888	18.871		16.243	98.722	95.661	99.737
-3.256	7.021	2.889	18.882		16.244	98.721	95.66	99.737
-3.255	7.025	2.891	18.893		16.245	98.72	95.658	99.737
-3.254	7.029	2.893	18.904		16.246	98.72	95.657	99.737
-3.253	7.033	2.894	18.915		16.247	98.719	95.655	99.736
-3.252	7.037	2.896	18.926		16.248	98.718	95.654	99.736
-3.252	7.041	2.898	18.938		16.248	98.717	95.652	99.736
-3.251	7.045	2.899	18.949		16.249	98.716	95.651	99.736
-3.25	7.049	2.901	18.96		16.25	98.715	95.649	99.736
-3.249	7.053	2.903	18.971		16.251	98.714	95.648	99.736
-3.248	7.058	2.904	18.982		16.252	98.713	95.646	99.735
-3.248	7.062	2.906	18.993		16.252	98.713	95.645	99.735
-3.247	7.066	2.908	19.004		16.253	98.712	95.643	99.735
-3.246	7.07	2.909	19.015		16.254	98.711	95.641	99.735
-3.245	7.074	2.911	19.027		16.255	98.71	95.64	99.735
-3.244	7.078	2.913	19.038		16.256	98.71	95.638	99.735
-3.243	7.082	2.914	19.049		16.257	98.709	95.637	99.735
-3.242	7.086	2.916	19.06		16.257	98.708	95.635	99.734
-3.242	7.091	2.918	19.071		16.258	98.707	95.634	99.734
-3.241	7.095	2.919	19.082		16.259	98.707	95.632	99.734
-3.24	7.099	2.921	19.094		16.26	98.706	95.631	99.734
-3.239	7.103	2.923	19.105		16.261	98.705	95.629	99.734
-3.238	7.107	2.924	19.116		16.262	98.704	95.627	99.733
-3.237	7.111	2.926	19.127		16.262	98.704	95.626	99.733
-3.237	7.115	2.928	19.138		16.263	98.703	95.624	99.733
-3.236	7.12	2.93	19.15		16.264	98.703	95.623	99.733
-3.235	7.124	2.931	19.161		16.265	98.702	95.621	99.733
-3.234	7.128	2.933	19.172		16.266	98.701	95.619	99.732
-3.233	7.132	2.935	19.183		16.267	98.7	95.618	99.732
-3.232	7.136	2.936	19.195		16.267	98.699	95.616	99.732
-3.232	7.14	2.938	19.206		16.268	98.698	95.615	99.732
-3.231	7.144	2.94	19.217		16.269	98.698	95.613	99.732
-3.23	7.149	2.941	19.228		16.27	98.697	95.611	99.731
-3.229	7.153	2.943	19.24		16.271	98.696	95.61	99.731
-3.228	7.157	2.945	19.251		16.272	98.695	95.608	99.731
-3.227	7.161	2.946	19.262		16.272	98.694	95.607	99.731
-3.227	7.165	2.948	19.274		16.273	98.693	95.605	99.731
-3.226	7.17	2.95	19.285		16.274	98.692	95.603	99.73
-3.225	7.174	2.951	19.296		16.275	98.692	95.602	99.73
-3.224	7.178	2.953	19.308		16.276	98.691	95.6	99.73
-3.223	7.182	2.955	19.319		16.277	98.69	95.599	99.73
-3.222	7.186	2.957	19.33		16.277	98.689	95.597	99.73
-3.222	7.19	2.958	19.341		16.278	98.688	95.595	99.729
-3.221	7.195	2.96	19.353		16.279	98.687	95.594	99.729
-3.22	7.199	2.962	19.364		16.28	98.686	95.592	99.729
-3.219	7.203	2.963	19.376		16.281	98.685	95.59	99.729
-3.218	7.207	2.965	19.387		16.282	98.684	95.589	99.728
-3.218	7.211	2.967	19.398		16.282	98.683	95.587	99.728
-3.217	7.216	2.968	19.41		16.283	98.683	95.585	99.728
-3.216	7.22	2.97	19.421		16.284	98.682	95.584	99.728
-3.215	7.224	2.972	19.432		16.285	98.681	95.582	99.728
-3.214	7.228	2.974	19.444		16.286	98.68	95.58	99.727
-3.213	7.233	2.975	19.455		16.287	98.68	95.579	99.727
-3.213	7.237	2.977	19.467		16.287	98.679	95.577	99.727
-3.212	7.241	2.979	19.478		16.288	98.678	95.575	99.727
-3.211	7.245	2.98	19.489		16.289	98.677	95.574	99.727
-3.21	7.249	2.982	19.501		16.29	98.677	95.572	99.726
-3.209	7.254	2.984	19.512		16.291	98.676	95.57	99.726
-3.208	7.258	2.986	19.524		16.292	98.675	95.569	99.726
-3.208	7.262	2.987	19.535		16.293	98.674	95.567	99.726
-3.207	7.266	2.989	19.547		16.293	98.673	95.565	99.726
-3.206	7.271	2.991	19.558		16.294	98.673	95.564	99.725
-3.205	7.275	2.992	19.57		16.295	98.672	95.562	99.725
-3.204	7.279	2.994	19.581		16.296	98.671	95.56	99.725
-3.203	7.283	2.996	19.593		16.297	98.67	95.559	99.725
-3.203	7.288	2.998	19.604		16.297	98.67	95.557	99.725
-3.202	7.292	2.999	19.616		16.298	98.669	95.555	99.724
-3.201	7.296	3.001	19.627		16.299	98.668	95.554	99.724
-3.2	7.3	3.003	19.639		16.3	98.667	95.552	99.724
-3.199	7.305	3.004	19.65		16.301	98.666	95.55	99.724
-3.198	7.309	3.006	19.662		16.302	98.665	95.549	99.724
-3.197	7.313	3.008	19.673		16.302	98.665	95.547	99.723
-3.197	7.317	3.01	19.685		16.303	98.664	95.545	99.723
-3.196	7.322	3.011	19.696		16.304	98.663	95.544	99.723
-3.195	7.326	3.013	19.708		16.305	98.662	95.542	99.723
-3.194	7.33	3.015	19.719		16.306	98.661	95.54	99.723
-3.193	7.334	3.017	19.731		16.307	98.661	95.539	99.722
-3.193	7.339	3.018	19.742		16.308	98.66	95.537	99.722
-3.192	7.343	3.02	19.754		16.308	98.66	95.535	99.722
-3.191	7.347	3.022	19.766		16.309	98.659	95.533	99.722
-3.19	7.352	3.024	19.777		16.31	98.659	95.532	99.722
-3.189	7.356	3.025	19.789		16.311	98.658	95.53	99.721
-3.188	7.36	3.027	19.8		16.312	98.658	95.528	99.721
-3.188	7.364	3.029	19.812		16.312	98.657	95.527	99.721
-3.187	7.369	3.03	19.824		16.313	98.656	95.525	99.721
-3.186	7.373	3.032	19.835		16.314	98.655	95.523	99.721
-3.185	7.377	3.034	19.847		16.315	98.654	95.522	99.72
-3.184	7.382	3.036	19.859		16.316	98.653	95.52	99.72
-3.183	7.386	3.037	19.87		16.317	98.652	95.518	99.72
-3.182	7.39	3.039	19.882		16.317	98.65	95.516	99.72
-3.182	7.395	3.041	19.893		16.318	98.649	95.515	99.72
-3.181	7.399	3.043	19.905		16.319	98.648	95.513	99.719
-3.18	7.403	3.044	19.917		16.32	98.647	95.511	99.719
-3.179	7.408	3.046	19.928		16.321	98.646	95.51	99.719
-3.178	7.412	3.048	19.94		16.322	98.645	95.508	99.719
-3.178	7.416	3.05	19.952		16.323	98.644	95.506	99.719
-3.177	7.42	3.051	19.964		16.323	98.643	95.504	99.718
-3.176	7.425	3.053	19.975		16.324	98.642	95.503	99.718
-3.175	7.429	3.055	19.987		16.325	98.641	95.501	99.718
-3.174	7.433	3.057	19.999		16.326	98.64	95.499	99.718
-3.173	7.438	3.058	20.01		16.327	98.639	95.498	99.718
-3.172	7.442	3.06	20.022		16.328	98.638	95.496	99.717
-3.172	7.446	3.062	20.034		16.328	98.637	95.494	99.717
-3.171	7.451	3.064	20.046		16.329	98.636	95.492	99.717
-3.17	7.455	3.066	20.057		16.33	98.635	95.491	99.717
-3.169	7.46	3.067	20.069		16.331	98.634	95.489	99.717
-3.168	7.464	3.069	20.081		16.332	98.633	95.487	99.716
-3.167	7.468	3.071	20.093		16.332	98.632	95.486	99.716
-3.167	7.473	3.073	20.104		16.333	98.631	95.484	99.716
-3.166	7.477	3.074	20.116		16.334	98.631	95.482	99.716
-3.165	7.481	3.076	20.128		16.335	98.63	95.48	99.716
-3.164	7.486	3.078	20.14		16.336	98.629	95.479	99.715
-3.163	7.49	3.08	20.152		16.337	98.628	95.477	99.715
-3.162	7.494	3.081	20.163		16.338	98.628	95.475	99.715
-3.162	7.499	3.083	20.175		16.338	98.627	95.473	99.715
-3.161	7.503	3.085	20.187		16.339	98.626	95.472	99.715
-3.16	7.508	3.087	20.199		16.34	98.625	95.47	99.714
-3.159	7.512	3.089	20.211		16.341	98.625	95.468	99.714
-3.158	7.516	3.09	20.223		16.342	98.624	95.467	99.714
-3.157	7.521	3.092	20.235		16.343	98.623	95.465	99.714
-3.157	7.525	3.094	20.246		16.343	98.623	95.463	99.714
-3.156	7.529	3.096	20.258		16.344	98.622	95.461	99.713
-3.155	7.534	3.097	20.27		16.345	98.621	95.458	99.713
-3.154	7.538	3.099	20.282		16.346	98.621	95.456	99.713
-3.153	7.543	3.101	20.294		16.347	98.62	95.453	99.713
-3.153	7.547	3.103	20.306		16.348	98.619	95.45	99.712
-3.152	7.551	3.105	20.318		16.348	98.619	95.448	99.712
-3.151	7.556	3.106	20.33		16.349	98.618	95.445	99.712
-3.15	7.56	3.108	20.342		16.35	98.617	95.442	99.712
-3.149	7.565	3.11	20.353		16.351	98.617	95.44	99.712
-3.148	7.569	3.112	20.365		16.352	98.616	95.437	99.711
-3.148	7.574	3.113	20.377		16.353	98.615	95.434	99.711
-3.147	7.578	3.115	20.389		16.353	98.615	95.432	99.711
-3.146	7.582	3.117	20.401		16.354	98.614	95.429	99.711
-3.145	7.587	3.119	20.413		16.355	98.613	95.426	99.711
-3.144	7.591	3.121	20.425		16.356	98.613	95.424	99.71
-3.143	7.596	3.122	20.437		16.357	98.612	95.421	99.71
-3.143	7.6	3.124	20.449		16.358	98.611	95.418	99.71
-3.142	7.605	3.126	20.461		16.358	98.61	95.416	99.71
-3.141	7.609	3.128	20.473		16.359	98.609	95.413	99.71
-3.14	7.613	3.13	20.485		16.36	98.608	95.41	99.709
-3.139	7.618	3.131	20.497		16.361	98.607	95.408	99.709
-3.138	7.622	3.133	20.509		16.362	98.606	95.405	99.709
-3.138	7.627	3.135	20.521		16.363	98.606	95.402	99.709
-3.137	7.631	3.137	20.533		16.363	98.605	95.4	99.709
-3.136	7.636	3.139	20.545		16.364	98.605	95.397	99.708
-3.135	7.64	3.14	20.557		16.365	98.604	95.394	99.708
-3.134	7.645	3.142	20.569		16.366	98.603	95.392	99.708
-3.133	7.649	3.144	20.581		16.367	98.603	95.389	99.708
-3.133	7.653	3.146	20.594		16.368	98.602	95.386	99.708
-3.132	7.658	3.148	20.606		16.368	98.601	95.384	99.707
-3.131	7.662	3.149	20.618		16.369	98.601	95.381	99.707
-3.13	7.667	3.151	20.63		16.37	98.6	95.378	99.707
-3.129	7.671	3.153	20.642		16.371	98.599	95.376	99.707
-3.128	7.676	3.155	20.654		16.372	98.599	95.373	99.706
-3.127	7.68	3.157	20.666		16.373	98.598	95.371	99.706
-3.127	7.685	3.159	20.678		16.373	98.597	95.368	99.706
-3.126	7.689	3.16	20.69		16.374	98.597	95.365	99.706
-3.125	7.694	3.162	20.702		16.375	98.596	95.363	99.706
-3.124	7.698	3.164	20.715		16.376	98.595	95.36	99.705
-3.123	7.703	3.166	20.727		16.377	98.594	95.357	99.705
-3.123	7.707	3.168	20.739		16.377	98.593	95.355	99.705
-3.122	7.712	3.169	20.751		16.378	98.593	95.352	99.705
-3.121	7.716	3.171	20.763		16.379	98.592	95.349	99.705
-3.12	7.721	3.173	20.775		16.38	98.591	95.347	99.704
-3.119	7.725	3.175	20.788		16.381	98.59	95.344	99.704
-3.118	7.73	3.177	20.8		16.382	98.589	95.342	99.704
-3.117	7.734	3.179	20.812		16.382	98.589	95.339	99.704
-3.117	7.739	3.18	20.824		16.383	98.588	95.336	99.704
-3.116	7.743	3.182	20.836		16.384	98.587	95.334	99.703
-3.115	7.748	3.184	20.849		16.385	98.586	95.331	99.703
-3.114	7.752	3.186	20.861		16.386	98.585	95.329	99.703
-3.113	7.757	3.188	20.873		16.387	98.584	95.326	99.703
-3.112	7.761	3.19	20.885		16.387	98.583	95.323	99.702
-3.112	7.766	3.191	20.898		16.388	98.582	95.321	99.702
-3.111	7.77	3.193	20.91		16.389	98.58	95.318	99.702
-3.11	7.775	3.195	20.922		16.39	98.579	95.316	99.702
-3.109	7.78	3.197	20.934		16.391	98.578	95.313	99.702
-3.108	7.784	3.199	20.947		16.392	98.577	95.31	99.701
-3.107	7.789	3.201	20.959		16.392	98.575	95.308	99.701
-3.107	7.793	3.202	20.971		16.393	98.575	95.305	99.701
-3.106	7.798	3.204	20.983		16.394	98.574	95.303	99.701
-3.105	7.802	3.206	20.996		16.395	98.573	95.3	99.701
-3.104	7.807	3.208	21.008		16.396	98.572	95.298	99.7
-3.103	7.811	3.21	21.02		16.397	98.572	95.295	99.7
-3.102	7.816	3.212	21.033		16.397	98.571	95.292	99.7
-3.102	7.82	3.214	21.045		16.398	98.57	95.29	99.7
-3.101	7.825	3.215	21.057		16.399	98.569	95.286	99.699
-3.1	7.83	3.217	21.07		16.4	98.569	95.282	99.699
-3.099	7.834	3.219	21.082		16.401	98.568	95.278	99.699
-3.098	7.839	3.221	21.094		16.402	98.567	95.274	99.699
-3.097	7.843	3.223	21.107		16.402	98.566	95.27	99.699
-3.097	7.848	3.225	21.119		16.403	98.565	95.265	99.698
-3.096	7.852	3.227	21.132		16.404	98.564	95.261	99.698
-3.095	7.857	3.228	21.144		16.405	98.563	95.257	99.698
-3.094	7.862	3.23	21.156		16.406	98.562	95.253	99.698
-3.093	7.866	3.232	21.169		16.407	98.561	95.248	99.698
-3.093	7.871	3.234	21.181		16.407	98.56	95.244	99.697
-3.092	7.875	3.236	21.194		16.408	98.559	95.24	99.697
-3.091	7.88	3.238	21.206		16.409	98.558	95.236	99.697
-3.09	7.885	3.24	21.218		16.41	98.558	95.232	99.697
-3.089	7.889	3.241	21.231		16.411	98.557	95.227	99.696
-3.088	7.894	3.243	21.243		16.412	98.556	95.223	99.696
-3.088	7.898	3.245	21.256		16.412	98.556	95.219	99.696
-3.087	7.903	3.247	21.268		16.413	98.555	95.215	99.696
-3.086	7.908	3.249	21.281		16.414	98.554	95.21	99.696
-3.085	7.912	3.251	21.293		16.415	98.553	95.206	99.695
-3.084	7.917	3.253	21.306		16.416	98.552	95.202	99.695
-3.083	7.922	3.254	21.318		16.417	98.551	95.198	99.695
-3.083	7.926	3.256	21.331		16.418	98.55	95.193	99.695
-3.082	7.931	3.258	21.343		16.418	98.549	95.19	99.695
-3.081	7.935	3.26	21.356		16.419	98.548	95.188	99.694
-3.08	7.94	3.262	21.368		16.42	98.548	95.187	99.694
-3.079	7.945	3.264	21.381		16.421	98.547	95.185	99.694
-3.078	7.949	3.266	21.393		16.422	98.546	95.184	99.694
-3.078	7.954	3.268	21.406		16.422	98.545	95.182	99.694
-3.077	7.959	3.27	21.418		16.423	98.545	95.181	99.693
-3.076	7.963	3.271	21.431		16.424	98.544	95.179	99.693
-3.075	7.968	3.273	21.443		16.425	98.543	95.178	99.693
-3.074	7.973	3.275	21.456		16.426	98.543	95.176	99.693
-3.073	7.977	3.277	21.469		16.427	98.542	95.175	99.692
-3.072	7.982	3.279	21.481		16.427	98.541	95.173	99.692
-3.072	7.987	3.281	21.494		16.428	98.541	95.172	99.692
-3.071	7.991	3.283	21.506		16.429	98.54	95.17	99.692
-3.07	7.996	3.285	21.519		16.43	98.539	95.168	99.692
-3.069	8.001	3.286	21.532		16.431	98.539	95.167	99.691
-3.068	8.005	3.288	21.544		16.432	98.538	95.165	99.691
-3.068	8.01	3.29	21.557		16.433	98.537	95.164	99.691
-3.067	8.015	3.292	21.57		16.433	98.537	95.162	99.691
-3.066	8.019	3.294	21.582		16.434	98.536	95.161	99.691
-3.065	8.024	3.296	21.595		16.435	98.535	95.159	99.69
-3.064	8.029	3.298	21.607		16.436	98.534	95.158	99.69
-3.063	8.033	3.3	21.62		16.437	98.533	95.156	99.69
-3.062	8.038	3.302	21.633		16.438	98.532	95.155	99.69
-3.062	8.043	3.304	21.646		16.438	98.531	95.153	99.689
-3.061	8.047	3.305	21.658		16.439	98.53	95.152	99.689
-3.06	8.052	3.307	21.671		16.44	98.529	95.15	99.689
-3.059	8.057	3.309	21.684		16.441	98.528	95.149	99.689
-3.058	8.061	3.311	21.696		16.442	98.528	95.147	99.689
-3.057	8.066	3.313	21.709		16.442	98.527	95.146	99.688
-3.057	8.071	3.315	21.722		16.443	98.526	95.144	99.688
-3.056	8.076	3.317	21.735		16.444	98.526	95.143	99.688
-3.055	8.08	3.319	21.747		16.445	98.525	95.141	99.688
-3.054	8.085	3.321	21.76		16.446	98.524	95.14	99.688
-3.053	8.09	3.323	21.773		16.447	98.524	95.138	99.687
-3.053	8.094	3.325	21.786		16.448	98.523	95.137	99.687
-3.052	8.099	3.326	21.798		16.448	98.522	95.135	99.687
-3.051	8.104	3.328	21.811		16.449	98.522	95.134	99.687
-3.05	8.109	3.33	21.824		16.45	98.521	95.132	99.686
-3.049	8.113	3.332	21.837		16.451	98.52	95.131	99.686
-3.048	8.118	3.334	21.849		16.452	98.519	95.129	99.686
-3.047	8.123	3.336	21.862		16.453	98.518	95.128	99.686
-3.047	8.128	3.338	21.875		16.453	98.518	95.126	99.686
-3.046	8.132	3.34	21.888		16.454	98.517	95.124	99.685
-3.045	8.137	3.342	21.901		16.455	98.516	95.122	99.685
-3.044	8.142	3.344	21.914		16.456	98.515	95.119	99.685
-3.043	8.147	3.346	21.926		16.457	98.514	95.117	99.685
-3.042	8.151	3.348	21.939		16.457	98.513	95.115	99.685
-3.042	8.156	3.35	21.952		16.458	98.513	95.112	99.684
-3.041	8.161	3.351	21.965		16.459	98.512	95.11	99.684
-3.04	8.166	3.353	21.978		16.46	98.511	95.108	99.684
-3.039	8.17	3.355	21.991		16.461	98.51	95.105	99.684
-3.038	8.175	3.357	22.004		16.462	98.51	95.103	99.684
-3.037	8.18	3.359	22.017		16.463	98.509	95.101	99.683
-3.037	8.185	3.361	22.029		16.463	98.508	95.099	99.683
-3.036	8.19	3.363	22.042		16.464	98.508	95.096	99.683
-3.035	8.194	3.365	22.055		16.465	98.507	95.094	99.683
-3.034	8.199	3.367	22.068		16.466	98.506	95.092	99.682
-3.033	8.204	3.369	22.081		16.467	98.506	95.09	99.682
-3.032	8.209	3.371	22.094		16.468	98.505	95.087	99.682
-3.032	8.213	3.373	22.107		16.468	98.504	95.085	99.682
-3.031	8.218	3.375	22.12		16.469	98.503	95.083	99.682
-3.03	8.223	3.377	22.133		16.47	98.502	95.081	99.681
-3.029	8.228	3.379	22.146		16.471	98.501	95.078	99.681
-3.028	8.233	3.381	22.159		16.472	98.501	95.076	99.681
-3.028	8.237	3.383	22.172		16.473	98.5	95.074	99.681
-3.027	8.242	3.384	22.185		16.473	98.499	95.072	99.681
-3.026	8.247	3.386	22.198		16.474	98.498	95.07	99.68
-3.025	8.252	3.388	22.211		16.475	98.497	95.067	99.68
-3.024	8.257	3.39	22.224		16.476	98.496	95.065	99.68
-3.023	8.262	3.392	22.237		16.477	98.496	95.063	99.68
-3.023	8.266	3.394	22.25		16.478	98.495	95.061	99.68
-3.022	8.271	3.396	22.263		16.478	98.494	95.059	99.68
-3.021	8.276	3.398	22.276		16.479	98.493	95.056	99.679
-3.02	8.281	3.4	22.289		16.48	98.492	95.054	99.679
-3.019	8.286	3.402	22.302		16.481	98.492	95.052	99.679
-3.018	8.291	3.404	22.315		16.482	98.491	95.05	99.679
-3.018	8.295	3.406	22.328		16.483	98.49	95.048	99.679
-3.017	8.3	3.408	22.342		16.483	98.489	95.046	99.679
-3.016	8.305	3.41	22.355		16.484	98.488	95.044	99.679
-3.015	8.31	3.412	22.368		16.485	98.488	95.041	99.678
-3.014	8.315	3.414	22.381		16.486	98.487	95.039	99.678
-3.013	8.32	3.416	22.394		16.487	98.486	95.037	99.678
-3.013	8.325	3.418	22.407		16.488	98.485	95.035	99.678
-3.012	8.329	3.42	22.42		16.488	98.484	95.033	99.678
-3.011	8.334	3.422	22.433		16.489	98.484	95.031	99.677
-3.01	8.339	3.424	22.447		16.49	98.483	95.029	99.677
-3.009	8.344	3.426	22.46		16.491	98.482	95.027	99.677
-3.008	8.349	3.428	22.473		16.492	98.481	95.025	99.677
-3.008	8.354	3.43	22.486		16.493	98.48	95.022	99.676
-3.007	8.359	3.432	22.499		16.493	98.48	95.02	99.676
-3.006	8.363	3.434	22.512		16.494	98.479	95.018	99.676
-3.005	8.368	3.436	22.526		16.495	98.478	95.016	99.676
-3.004	8.373	3.438	22.539		16.496	98.477	95.014	99.675
-3.003	8.378	3.44	22.552		16.497	98.476	95.012	99.675
-3.002	8.383	3.442	22.565		16.498	98.476	95.01	99.675
-3.002	8.388	3.444	22.578		16.498	98.475	95.008	99.675
-3.001	8.393	3.445	22.592		16.499	98.475	95.006	99.674
-3	8.398	3.447	22.605		16.5	98.474	95.004	99.674
-2.999	8.403	3.449	22.618		16.501	98.473	95.002	99.674
-2.998	8.408	3.451	22.631		16.502	98.472	95	99.674
-2.998	8.412	3.453	22.645		16.502	98.472	94.998	99.673
-2.997	8.417	3.455	22.658		16.503	98.471	94.996	99.673
-2.996	8.422	3.457	22.671		16.504	98.47	94.994	99.673
-2.995	8.427	3.459	22.685		16.505	98.469	94.992	99.673
-2.994	8.432	3.461	22.698		16.506	98.469	94.99	99.673
-2.993	8.437	3.463	22.711		16.507	98.468	94.988	99.672
-2.992	8.442	3.465	22.724		16.507	98.467	94.986	99.672
-2.992	8.447	3.467	22.738		16.508	98.466	94.984	99.672
-2.991	8.452	3.469	22.751		16.509	98.466	94.982	99.672
-2.99	8.457	3.471	22.764		16.51	98.465	94.98	99.672
-2.989	8.462	3.473	22.778		16.511	98.464	94.978	99.671
-2.988	8.467	3.475	22.791		16.512	98.463	94.976	99.671
-2.987	8.472	3.477	22.804		16.512	98.462	94.974	99.671
-2.987	8.477	3.479	22.818		16.513	98.462	94.972	99.671
-2.986	8.482	3.481	22.831		16.514	98.461	94.97	99.671
-2.985	8.486	3.483	22.845		16.515	98.461	94.968	99.67
-2.984	8.491	3.485	22.858		16.516	98.46	94.966	99.67
-2.983	8.496	3.487	22.871		16.517	98.46	94.965	99.67
-2.982	8.501	3.489	22.885		16.517	98.459	94.963	99.67
-2.982	8.506	3.491	22.898		16.518	98.459	94.961	99.67
-2.981	8.511	3.494	22.912		16.519	98.459	94.959	99.669
-2.98	8.516	3.496	22.925		16.52	98.458	94.957	99.669
-2.979	8.521	3.498	22.938		16.521	98.458	94.955	99.669
-2.978	8.526	3.5	22.952		16.522	98.457	94.953	99.669
-2.977	8.531	3.502	22.965		16.522	98.457	94.951	99.669
-2.977	8.536	3.504	22.979		16.523	98.456	94.95	99.669
-2.976	8.541	3.506	22.992		16.524	98.455	94.949	99.668
-2.975	8.546	3.508	23.006		16.525	98.455	94.948	99.668
-2.974	8.551	3.51	23.019		16.526	98.454	94.947	99.668
-2.973	8.556	3.512	23.033		16.527	98.454	94.946	99.668
-2.972	8.561	3.514	23.046		16.527	98.453	94.945	99.668
-2.972	8.566	3.516	23.06		16.528	98.453	94.944	99.667
-2.971	8.571	3.518	23.073		16.529	98.452	94.943	99.667
-2.97	8.576	3.52	23.087		16.53	98.452	94.942	99.667
-2.969	8.581	3.522	23.1		16.531	98.451	94.941	99.667
-2.968	8.586	3.524	23.114		16.532	98.45	94.94	99.667
-2.968	8.591	3.526	23.127		16.532	98.449	94.94	99.666
-2.967	8.596	3.528	23.141		16.533	98.448	94.939	99.666
-2.966	8.601	3.53	23.155		16.534	98.447	94.938	99.666
-2.965	8.606	3.532	23.168		16.535	98.446	94.937	99.666
-2.964	8.611	3.534	23.182		16.536	98.446	94.936	99.666
-2.963	8.616	3.536	23.195		16.537	98.445	94.935	99.665
-2.963	8.621	3.538	23.209		16.537	98.445	94.934	99.665
-2.962	8.626	3.54	23.223		16.538	98.444	94.933	99.665
-2.961	8.631	3.542	23.236		16.539	98.443	94.932	99.665
-2.96	8.636	3.544	23.25		16.54	98.443	94.931	99.665
-2.959	8.642	3.546	23.263		16.541	98.442	94.93	99.664
-2.958	8.647	3.548	23.277		16.542	98.442	94.929	99.664
-2.958	8.652	3.55	23.291		16.543	98.441	94.928	99.664
-2.957	8.657	3.552	23.304		16.543	98.44	94.927	99.664
-2.956	8.662	3.554	23.318		16.544	98.44	94.927	99.664
-2.955	8.667	3.557	23.332		16.545	98.439	94.926	99.664
-2.954	8.672	3.559	23.345		16.546	98.438	94.925	99.663
-2.953	8.677	3.561	23.359		16.547	98.437	94.924	99.663
-2.953	8.682	3.563	23.373		16.547	98.437	94.923	99.663
-2.952	8.687	3.565	23.386		16.548	98.436	94.922	99.663
-2.951	8.692	3.567	23.4		16.549	98.435	94.921	99.663
-2.95	8.697	3.569	23.414		16.55	98.435	94.92	99.662
-2.949	8.702	3.571	23.427		16.551	98.434	94.919	99.662
-2.948	8.707	3.573	23.441		16.552	98.433	94.918	99.662
-2.947	8.712	3.575	23.455		16.552	98.432	94.918	99.662
-2.947	8.718	3.577	23.469		16.553	98.432	94.917	99.662
-2.946	8.723	3.579	23.482		16.554	98.431	94.916	99.661
-2.945	8.728	3.581	23.496		16.555	98.43	94.915	99.661
-2.944	8.733	3.583	23.51		16.556	98.429	94.914	99.661
-2.943	8.738	3.585	23.524		16.557	98.428	94.913	99.661
-2.943	8.743	3.587	23.538		16.558	98.428	94.912	99.661
-2.942	8.748	3.59	23.551		16.558	98.427	94.911	99.661
-2.941	8.753	3.592	23.565		16.559	98.426	94.911	99.66
-2.94	8.758	3.594	23.579		16.56	98.425	94.91	99.66
-2.939	8.764	3.596	23.593		16.561	98.424	94.909	99.66
-2.938	8.769	3.598	23.607		16.562	98.424	94.908	99.66
-2.938	8.774	3.6	23.62		16.562	98.423	94.907	99.66
-2.937	8.779	3.602	23.634		16.563	98.422	94.906	99.659
-2.936	8.784	3.604	23.648		16.564	98.422	94.905	99.659
-2.935	8.789	3.606	23.662		16.565	98.421	94.905	99.659
-2.934	8.794	3.608	23.676		16.566	98.421	94.904	99.659
-2.933	8.799	3.61	23.69		16.567	98.42	94.903	99.659
-2.932	8.805	3.612	23.704		16.567	98.42	94.902	99.659
-2.932	8.81	3.614	23.718		16.568	98.419	94.901	99.658
-2.931	8.815	3.617	23.731		16.569	98.418	94.9	99.658
-2.93	8.82	3.619	23.745		16.57	98.418	94.9	99.658
-2.929	8.825	3.621	23.759		16.571	98.417	94.899	99.658
-2.928	8.83	3.623	23.773		16.572	98.417	94.898	99.658
-2.928	8.836	3.625	23.787		16.573	98.416	94.897	99.657
-2.927	8.841	3.627	23.801		16.573	98.416	94.896	99.657
-2.926	8.846	3.629	23.815		16.574	98.415	94.896	99.657
-2.925	8.851	3.631	23.829		16.575	98.415	94.895	99.657
-2.924	8.856	3.633	23.843		16.576	98.414	94.894	99.657
-2.923	8.861	3.635	23.857		16.577	98.414	94.893	99.657
-2.922	8.867	3.637	23.871		16.578	98.413	94.892	99.656
-2.922	8.872	3.64	23.885		16.578	98.413	94.891	99.656
-2.921	8.877	3.642	23.899		16.579	98.412	94.891	99.656
-2.92	8.882	3.644	23.913		16.58	98.412	94.89	99.656
-2.919	8.887	3.646	23.927		16.581	98.412	94.889	99.656
-2.918	8.892	3.648	23.941		16.582	98.411	94.888	99.656
-2.917	8.898	3.65	23.955		16.582	98.411	94.888	99.655
-2.917	8.903	3.652	23.969		16.583	98.411	94.887	99.655
-2.916	8.908	3.654	23.983		16.584	98.41	94.886	99.655
-2.915	8.913	3.656	23.997		16.585	98.41	94.885	99.655
-2.914	8.918	3.659	24.011		16.586	98.41	94.884	99.655
-2.913	8.924	3.661	24.025		16.587	98.409	94.884	99.655
-2.912	8.929	3.663	24.039		16.588	98.409	94.883	99.654
-2.912	8.934	3.665	24.053		16.588	98.409	94.882	99.654
-2.911	8.939	3.667	24.067		16.589	98.408	94.881	99.654
-2.91	8.945	3.669	24.082		16.59	98.408	94.881	99.654
-2.909	8.95	3.671	24.096		16.591	98.408	94.88	99.654
-2.908	8.955	3.673	24.11		16.592	98.407	94.879	99.654
-2.907	8.96	3.675	24.124		16.593	98.407	94.878	99.653
-2.907	8.966	3.678	24.138		16.593	98.407	94.878	99.653
-2.906	8.971	3.68	24.152		16.594	98.407	94.877	99.653
-2.905	8.976	3.682	24.166		16.595	98.406	94.876	99.653
-2.904	8.981	3.684	24.18		16.596	98.406	94.876	99.653
-2.903	8.986	3.686	24.195		16.597	98.406	94.875	99.653
-2.903	8.992	3.688	24.209		16.598	98.405	94.874	99.652
-2.902	8.997	3.69	24.223		16.598	98.405	94.873	99.652
-2.901	9.002	3.693	24.237		16.599	98.404	94.873	99.652
-2.9	9.008	3.695	24.251		16.6	98.404	94.872	99.652
-2.899	9.013	3.697	24.266		16.601	98.403	94.871	99.652
-2.898	9.018	3.699	24.28		16.602	98.402	94.871	99.652
-2.898	9.023	3.701	24.294		16.603	98.402	94.87	99.651
-2.897	9.029	3.703	24.308		16.603	98.401	94.869	99.651
-2.896	9.034	3.705	24.323		16.604	98.4	94.868	99.651
-2.895	9.039	3.707	24.337		16.605	98.399	94.868	99.651
-2.894	9.044	3.71	24.351		16.606	98.399	94.867	99.651
-2.893	9.05	3.712	24.365		16.607	98.398	94.866	99.651
-2.893	9.055	3.714	24.38		16.608	98.397	94.866	99.65
-2.892	9.06	3.716	24.394		16.608	98.397	94.865	99.65
-2.891	9.066	3.718	24.408		16.609	98.396	94.864	99.65
-2.89	9.071	3.72	24.422		16.61	98.395	94.864	99.65
-2.889	9.076	3.722	24.437		16.611	98.395	94.863	99.65
-2.888	9.082	3.725	24.451		16.612	98.394	94.862	99.65
-2.888	9.087	3.727	24.465		16.613	98.394	94.862	99.649
-2.887	9.092	3.729	24.48		16.613	98.393	94.861	99.649
-2.886	9.097	3.731	24.494		16.614	98.392	94.86	99.649
-2.885	9.103	3.733	24.508		16.615	98.392	94.86	99.649
-2.884	9.108	3.735	24.523		16.616	98.391	94.859	99.649
-2.883	9.113	3.738	24.537		16.617	98.391	94.859	99.649
-2.883	9.119	3.74	24.552		16.618	98.39	94.858	99.648
-2.882	9.124	3.742	24.566		16.618	98.39	94.857	99.648
-2.881	9.129	3.744	24.58		16.619	98.39	94.857	99.648
-2.88	9.135	3.746	24.595		16.62	98.389	94.856	99.648
-2.879	9.14	3.748	24.609		16.621	98.389	94.855	99.648
-2.878	9.145	3.751	24.624		16.622	98.388	94.855	99.648
-2.877	9.151	3.753	24.638		16.623	98.388	94.854	99.648
-2.877	9.156	3.755	24.652		16.623	98.387	94.853	99.647
-2.876	9.161	3.757	24.667		16.624	98.387	94.852	99.647
-2.875	9.167	3.759	24.681		16.625	98.387	94.851	99.647
-2.874	9.172	3.761	24.696		16.626	98.386	94.85	99.647
-2.873	9.178	3.764	24.71		16.627	98.386	94.849	99.647
-2.873	9.183	3.766	24.725		16.627	98.385	94.848	99.647
-2.872	9.188	3.768	24.739		16.628	98.385	94.847	99.646
-2.871	9.194	3.77	24.754		16.629	98.385	94.846	99.646
-2.87	9.199	3.772	24.768		16.63	98.384	94.844	99.646
-2.869	9.204	3.774	24.783		16.631	98.384	94.843	99.646
-2.868	9.21	3.777	24.797		16.632	98.383	94.842	99.646
-2.867	9.215	3.779	24.812		16.632	98.383	94.841	99.646
-2.867	9.221	3.781	24.826		16.633	98.382	94.84	99.646
-2.866	9.226	3.783	24.841		16.634	98.382	94.839	99.645
-2.865	9.231	3.785	24.855		16.635	98.382	94.838	99.645
-2.864	9.237	3.788	24.87		16.636	98.381	94.837	99.645
-2.863	9.242	3.79	24.885		16.637	98.381	94.836	99.645
-2.862	9.248	3.792	24.899		16.637	98.38	94.835	99.645
-2.862	9.253	3.794	24.914		16.638	98.38	94.834	99.645
-2.861	9.258	3.796	24.928		16.639	98.38	94.833	99.645
-2.86	9.264	3.799	24.943		16.64	98.379	94.832	99.644
-2.859	9.269	3.801	24.958		16.641	98.379	94.831	99.644
-2.858	9.275	3.803	24.972		16.642	98.379	94.83	99.644
-2.857	9.28	3.805	24.987		16.642	98.378	94.829	99.644
-2.857	9.285	3.807	25.001		16.643	98.378	94.828	99.644
-2.856	9.291	3.81	25.016		16.644	98.377	94.827	99.644
-2.855	9.296	3.812	25.031		16.645	98.377	94.826	99.644
-2.854	9.302	3.814	25.045		16.646	98.377	94.825	99.643
-2.853	9.307	3.816	25.06		16.647	98.376	94.824	99.643
-2.852	9.313	3.818	25.075		16.647	98.376	94.823	99.643
-2.852	9.318	3.821	25.089		16.648	98.375	94.822	99.643
-2.851	9.324	3.823	25.104		16.649	98.375	94.821	99.643
-2.85	9.329	3.825	25.119		16.65	98.374	94.821	99.643
-2.849	9.334	3.827	25.134		16.651	98.374	94.82	99.643
-2.848	9.34	3.829	25.148		16.652	98.374	94.819	99.642
-2.847	9.345	3.832	25.163		16.652	98.373	94.818	99.642
-2.847	9.351	3.834	25.178		16.653	98.373	94.817	99.642
-2.846	9.356	3.836	25.192		16.654	98.372	94.816	99.642
-2.845	9.362	3.838	25.207		16.655	98.372	94.815	99.642
-2.844	9.367	3.84	25.222		16.656	98.371	94.814	99.642
-2.843	9.373	3.843	25.237		16.657	98.371	94.813	99.642
-2.843	9.378	3.845	25.252		16.657	98.37	94.812	99.642
-2.842	9.384	3.847	25.266		16.658	98.37	94.811	99.641
-2.841	9.389	3.849	25.281		16.659	98.369	94.81	99.641
-2.84	9.395	3.852	25.296		16.66	98.369	94.809	99.641
-2.839	9.4	3.854	25.311		16.661	98.368	94.809	99.641
-2.838	9.406	3.856	25.326		16.662	98.368	94.808	99.641
-2.838	9.411	3.858	25.34		16.662	98.367	94.807	99.641
-2.837	9.417	3.861	25.355		16.663	98.367	94.806	99.641
-2.836	9.422	3.863	25.37		16.664	98.366	94.805	99.64
-2.835	9.428	3.865	25.385		16.665	98.366	94.804	99.64
-2.834	9.433	3.867	25.4		16.666	98.365	94.803	99.64
-2.833	9.439	3.869	25.415		16.667	98.365	94.803	99.64
-2.833	9.444	3.872	25.43		16.668	98.364	94.802	99.64
-2.832	9.45	3.874	25.445		16.668	98.364	94.801	99.64
-2.831	9.455	3.876	25.459		16.669	98.363	94.8	99.64
-2.83	9.461	3.878	25.474		16.67	98.363	94.799	99.64
-2.829	9.466	3.881	25.489		16.671	98.362	94.798	99.639
-2.828	9.472	3.883	25.504		16.672	98.362	94.797	99.639
-2.828	9.477	3.885	25.519		16.672	98.361	94.797	99.639
-2.827	9.483	3.887	25.534		16.673	98.361	94.796	99.639
-2.826	9.488	3.89	25.549		16.674	98.36	94.795	99.639
-2.825	9.494	3.892	25.564		16.675	98.36	94.794	99.639
-2.824	9.5	3.894	25.579		16.676	98.359	94.793	99.639
-2.823	9.505	3.896	25.594		16.677	98.359	94.793	99.639
-2.822	9.511	3.899	25.609		16.677	98.359	94.792	99.639
-2.822	9.516	3.901	25.624		16.678	98.358	94.791	99.638
-2.821	9.522	3.903	25.639		16.679	98.358	94.79	99.638
-2.82	9.527	3.905	25.654		16.68	98.357	94.79	99.638
-2.819	9.533	3.908	25.669		16.681	98.357	94.789	99.638
-2.818	9.539	3.91	25.684		16.682	98.356	94.788	99.638
-2.818	9.544	3.912	25.699		16.683	98.356	94.787	99.638
-2.817	9.55	3.914	25.714		16.683	98.355	94.786	99.638
-2.816	9.555	3.917	25.729		16.684	98.355	94.786	99.638
-2.815	9.561	3.919	25.744		16.685	98.354	94.785	99.637
-2.814	9.566	3.921	25.759		16.686	98.354	94.784	99.637
-2.813	9.572	3.924	25.774		16.687	98.353	94.784	99.637
-2.812	9.578	3.926	25.789		16.688	98.353	94.783	99.637
-2.812	9.583	3.928	25.805		16.688	98.352	94.782	99.637
-2.811	9.589	3.93	25.82		16.689	98.352	94.781	99.637
-2.81	9.594	3.933	25.835		16.69	98.352	94.781	99.637
-2.809	9.6	3.935	25.85		16.691	98.352	94.78	99.637
-2.808	9.606	3.937	25.865		16.692	98.351	94.779	99.637
-2.807	9.611	3.939	25.88		16.692	98.351	94.779	99.637
-2.807	9.617	3.942	25.895		16.693	98.351	94.778	99.637
-2.806	9.623	3.944	25.911		16.694	98.351	94.777	99.636
-2.805	9.628	3.946	25.926		16.695	98.35	94.777	99.636
-2.804	9.634	3.949	25.941		16.696	98.35	94.776	99.636
-2.803	9.639	3.951	25.956		16.697	98.35	94.775	99.636
-2.803	9.645	3.953	25.971		16.698	98.35	94.775	99.636
-2.802	9.651	3.955	25.987		16.698	98.349	94.774	99.636
-2.801	9.656	3.958	26.002		16.699	98.349	94.773	99.636
-2.8	9.662	3.96	26.017		16.7	98.349	94.773	99.636
-2.799	9.668	3.962	26.032		16.701	98.348	94.772	99.636
-2.798	9.673	3.965	26.047		16.702	98.348	94.771	99.636
-2.797	9.679	3.967	26.063		16.703	98.348	94.771	99.636
-2.797	9.685	3.969	26.078		16.703	98.347	94.771	99.636
-2.796	9.69	3.971	26.093		16.704	98.347	94.771	99.636
-2.795	9.696	3.974	26.109		16.705	98.347	94.771	99.636
-2.794	9.702	3.976	26.124		16.706	98.346	94.771	99.636
-2.793	9.707	3.978	26.139		16.707	98.346	94.771	99.636
-2.792	9.713	3.981	26.154		16.707	98.346	94.771	99.636
-2.792	9.719	3.983	26.17		16.708	98.345	94.771	99.635
-2.791	9.724	3.985	26.185		16.709	98.345	94.771	99.635
-2.79	9.73	3.988	26.2		16.71	98.345	94.771	99.635
-2.789	9.736	3.99	26.216		16.711	98.344	94.771	99.635
-2.788	9.741	3.992	26.231		16.712	98.344	94.771	99.635
-2.787	9.747	3.995	26.246		16.713	98.344	94.772	99.635
-2.787	9.753	3.997	26.262		16.713	98.343	94.772	99.635
-2.786	9.759	3.999	26.277		16.714	98.343	94.772	99.635
-2.785	9.764	4.001	26.293		16.715	98.343	94.772	99.635
-2.784	9.77	4.004	26.308		16.716	98.343	94.772	99.635
-2.783	9.776	4.006	26.323		16.717	98.342	94.772	99.635
-2.782	9.781	4.008	26.339		16.718	98.342	94.772	99.635
-2.782	9.787	4.011	26.354		16.718	98.342	94.772	99.635
-2.781	9.793	4.013	26.37		16.719	98.341	94.772	99.635
-2.78	9.799	4.015	26.385		16.72	98.341	94.772	99.635
-2.779	9.804	4.018	26.401		16.721	98.341	94.772	99.635
-2.778	9.81	4.02	26.416		16.722	98.341	94.772	99.635
-2.778	9.816	4.022	26.431		16.723	98.34	94.773	99.635
-2.777	9.821	4.025	26.447		16.723	98.34	94.773	99.635
-2.776	9.827	4.027	26.462		16.724	98.34	94.773	99.635
-2.775	9.833	4.029	26.478		16.725	98.339	94.773	99.635
-2.774	9.839	4.032	26.493		16.726	98.339	94.773	99.634
-2.773	9.844	4.034	26.509		16.727	98.339	94.773	99.634
-2.773	9.85	4.036	26.524		16.728	98.339	94.773	99.634
-2.772	9.856	4.039	26.54		16.728	98.338	94.774	99.634
-2.771	9.862	4.041	26.556		16.729	98.338	94.774	99.634
-2.77	9.868	4.043	26.571		16.73	98.338	94.774	99.634
-2.769	9.873	4.046	26.587		16.731	98.338	94.774	99.634
-2.768	9.879	4.048	26.602		16.732	98.338	94.774	99.634
-2.768	9.885	4.05	26.618		16.733	98.338	94.775	99.634
-2.767	9.891	4.053	26.633		16.733	98.338	94.775	99.634
-2.766	9.896	4.055	26.649		16.734	98.338	94.775	99.634
-2.765	9.902	4.057	26.665		16.735	98.337	94.775	99.634
-2.764	9.908	4.06	26.68		16.736	98.337	94.776	99.634
-2.763	9.914	4.062	26.696		16.737	98.337	94.776	99.634
-2.763	9.92	4.065	26.711		16.738	98.337	94.776	99.634
-2.762	9.925	4.067	26.727		16.738	98.337	94.776	99.634
-2.761	9.931	4.069	26.743		16.739	98.337	94.777	99.634
-2.76	9.937	4.072	26.758		16.74	98.337	94.777	99.634
-2.759	9.943	4.074	26.774		16.741	98.337	94.777	99.634
-2.758	9.949	4.076	26.79		16.742	98.336	94.778	99.634
-2.758	9.954	4.079	26.805		16.743	98.336	94.778	99.634
-2.757	9.96	4.081	26.821		16.743	98.336	94.778	99.634
-2.756	9.966	4.083	26.837		16.744	98.336	94.779	99.634
-2.755	9.972	4.086	26.852		16.745	98.336	94.779	99.634
-2.754	9.978	4.088	26.868		16.746	98.336	94.779	99.634
-2.753	9.984	4.09	26.884		16.747	98.336	94.78	99.634
-2.752	9.989	4.093	26.9		16.748	98.336	94.78	99.634
-2.752	9.995	4.095	26.915		16.748	98.336	94.78	99.634
-2.751	10.001	4.098	26.931		16.749	98.336	94.781	99.634
-2.75	10.007	4.1	26.947		16.75	98.336	94.781	99.634
-2.749	10.013	4.102	26.963		16.751	98.336	94.782	99.634
-2.748	10.019	4.105	26.978		16.752	98.336	94.782	99.634
-2.748	10.025	4.107	26.994		16.752	98.336	94.782	99.634
-2.747	10.03	4.109	27.01		16.753	98.336	94.783	99.634
-2.746	10.036	4.112	27.026		16.754	98.336	94.783	99.634
-2.745	10.042	4.114	27.042		16.755	98.336	94.784	99.634
-2.744	10.048	4.117	27.058		16.756	98.336	94.784	99.634
-2.743	10.054	4.119	27.073		16.757	98.336	94.785	99.634
-2.742	10.06	4.121	27.089		16.757	98.337	94.785	99.634
-2.742	10.066	4.124	27.105		16.758	98.337	94.786	99.634
-2.741	10.072	4.126	27.121		16.759	98.337	94.786	99.634
-2.74	10.077	4.129	27.137		16.76	98.337	94.787	99.634
-2.739	10.083	4.131	27.153		16.761	98.337	94.787	99.634
-2.738	10.089	4.133	27.169		16.762	98.337	94.788	99.634
-2.737	10.095	4.136	27.184		16.762	98.337	94.788	99.634
-2.737	10.101	4.138	27.2		16.763	98.337	94.789	99.634
-2.736	10.107	4.141	27.216		16.764	98.337	94.789	99.634
-2.735	10.113	4.143	27.232		16.765	98.337	94.79	99.634
-2.734	10.119	4.145	27.248		16.766	98.337	94.79	99.634
-2.733	10.125	4.148	27.264		16.767	98.337	94.791	99.634
-2.732	10.131	4.15	27.28		16.767	98.337	94.791	99.634
-2.732	10.137	4.153	27.296		16.768	98.337	94.792	99.634
-2.731	10.143	4.155	27.312		16.769	98.337	94.793	99.634
-2.73	10.148	4.157	27.328		16.77	98.338	94.793	99.634
-2.729	10.154	4.16	27.344		16.771	98.338	94.794	99.634
-2.728	10.16	4.162	27.36		16.772	98.338	94.794	99.634
-2.727	10.166	4.165	27.376		16.772	98.338	94.795	99.634
-2.727	10.172	4.167	27.392		16.773	98.338	94.796	99.634
-2.726	10.178	4.169	27.408		16.774	98.338	94.796	99.634
-2.725	10.184	4.172	27.424		16.775	98.338	94.797	99.634
-2.724	10.19	4.174	27.44		16.776	98.338	94.798	99.634
-2.723	10.196	4.177	27.456		16.777	98.339	94.798	99.634
-2.722	10.202	4.179	27.472		16.777	98.339	94.799	99.634
-2.722	10.208	4.182	27.488		16.778	98.339	94.8	99.634
-2.721	10.214	4.184	27.504		16.779	98.339	94.8	99.634
-2.72	10.22	4.186	27.521		16.78	98.339	94.801	99.634
-2.719	10.226	4.189	27.537		16.781	98.339	94.803	99.634
-2.718	10.232	4.191	27.553		16.782	98.339	94.804	99.634
-2.718	10.238	4.194	27.569		16.782	98.34	94.805	99.634
-2.717	10.244	4.196	27.585		16.783	98.34	94.807	99.634
-2.716	10.25	4.198	27.601		16.784	98.34	94.808	99.634
-2.715	10.256	4.201	27.617		16.785	98.34	94.81	99.634
-2.714	10.262	4.203	27.634		16.786	98.34	94.811	99.634
-2.713	10.268	4.206	27.65		16.787	98.341	94.812	99.634
-2.713	10.274	4.208	27.666		16.787	98.341	94.814	99.634
-2.712	10.28	4.211	27.682		16.788	98.341	94.815	99.634
-2.711	10.286	4.213	27.698		16.789	98.342	94.817	99.634
-2.71	10.292	4.216	27.714		16.79	98.342	94.818	99.634
-2.709	10.298	4.218	27.731		16.791	98.342	94.82	99.634
-2.708	10.304	4.22	27.747		16.792	98.343	94.821	99.634
-2.708	10.31	4.223	27.763		16.793	98.343	94.823	99.634
-2.707	10.316	4.225	27.779		16.793	98.344	94.824	99.634
-2.706	10.322	4.228	27.796		16.794	98.344	94.826	99.634
-2.705	10.328	4.23	27.812		16.795	98.344	94.827	99.634
-2.704	10.334	4.233	27.828		16.796	98.345	94.829	99.634
-2.703	10.34	4.235	27.844		16.797	98.345	94.831	99.634
-2.703	10.346	4.238	27.861		16.797	98.345	94.832	99.634
-2.702	10.352	4.24	27.877		16.798	98.346	94.834	99.634
-2.701	10.358	4.243	27.893		16.799	98.346	94.835	99.635
-2.7	10.364	4.245	27.91		16.8	98.347	94.836	99.635
-2.699	10.371	4.247	27.926		16.801	98.347	94.836	99.635
-2.698	10.377	4.25	27.942		16.802	98.348	94.837	99.635
-2.697	10.383	4.252	27.959		16.802	98.348	94.838	99.635
-2.697	10.389	4.255	27.975		16.803	98.348	94.838	99.635
-2.696	10.395	4.257	27.991		16.804	98.349	94.839	99.635
-2.695	10.401	4.26	28.008		16.805	98.349	94.84	99.635
-2.694	10.407	4.262	28.024		16.806	98.35	94.84	99.635
-2.693	10.413	4.265	28.041		16.807	98.35	94.841	99.635
-2.693	10.419	4.267	28.057		16.808	98.351	94.842	99.635
-2.692	10.425	4.27	28.073		16.808	98.351	94.842	99.635
-2.691	10.431	4.272	28.09		16.809	98.352	94.843	99.635
-2.69	10.437	4.275	28.106		16.81	98.352	94.844	99.635
-2.689	10.444	4.277	28.123		16.811	98.352	94.844	99.635
-2.688	10.45	4.28	28.139		16.812	98.353	94.845	99.635
-2.688	10.456	4.282	28.156		16.812	98.353	94.846	99.635
-2.687	10.462	4.285	28.172		16.813	98.353	94.847	99.635
-2.686	10.468	4.287	28.189		16.814	98.353	94.847	99.635
-2.685	10.474	4.29	28.205		16.815	98.354	94.848	99.636
-2.684	10.48	4.292	28.222		16.816	98.354	94.849	99.636
-2.683	10.486	4.294	28.238		16.817	98.354	94.85	99.636
-2.682	10.493	4.297	28.255		16.817	98.355	94.85	99.636
-2.682	10.499	4.299	28.271		16.818	98.355	94.851	99.636
-2.681	10.505	4.302	28.288		16.819	98.355	94.852	99.636
-2.68	10.511	4.304	28.304		16.82	98.355	94.853	99.636
-2.679	10.517	4.307	28.321		16.821	98.356	94.854	99.636
-2.678	10.523	4.309	28.337		16.822	98.356	94.854	99.636
-2.678	10.529	4.312	28.354		16.823	98.356	94.855	99.636
-2.677	10.536	4.314	28.371		16.823	98.357	94.856	99.637
-2.676	10.542	4.317	28.387		16.824	98.357	94.857	99.637
-2.675	10.548	4.319	28.404		16.825	98.357	94.858	99.637
-2.674	10.554	4.322	28.42		16.826	98.358	94.859	99.637
-2.673	10.56	4.324	28.437		16.827	98.358	94.86	99.637
-2.672	10.567	4.327	28.454		16.828	98.358	94.861	99.637
-2.672	10.573	4.329	28.47		16.828	98.359	94.861	99.637
-2.671	10.579	4.332	28.487		16.829	98.359	94.862	99.637
-2.67	10.585	4.335	28.504		16.83	98.359	94.863	99.637
-2.669	10.591	4.337	28.52		16.831	98.36	94.864	99.638
-2.668	10.597	4.34	28.537		16.832	98.36	94.865	99.638
-2.667	10.604	4.342	28.554		16.832	98.361	94.866	99.638
-2.667	10.61	4.345	28.57		16.833	98.361	94.867	99.638
-2.666	10.616	4.347	28.587		16.834	98.362	94.868	99.638
-2.665	10.622	4.35	28.604		16.835	98.362	94.869	99.638
-2.664	10.629	4.352	28.62		16.836	98.363	94.87	99.638
-2.663	10.635	4.355	28.637		16.837	98.364	94.871	99.638
-2.662	10.641	4.357	28.654		16.838	98.365	94.872	99.639
-2.662	10.647	4.36	28.671		16.838	98.366	94.873	99.639
-2.661	10.653	4.362	28.688		16.839	98.366	94.874	99.639
-2.66	10.66	4.365	28.704		16.84	98.367	94.875	99.639
-2.659	10.666	4.367	28.721		16.841	98.368	94.876	99.639
-2.658	10.672	4.37	28.738		16.842	98.369	94.877	99.639
-2.657	10.678	4.372	28.755		16.843	98.37	94.879	99.639
-2.657	10.685	4.375	28.772		16.843	98.371	94.88	99.639
-2.656	10.691	4.377	28.788		16.844	98.372	94.882	99.64
-2.655	10.697	4.38	28.805		16.845	98.373	94.883	99.64
-2.654	10.703	4.383	28.822		16.846	98.373	94.884	99.64
-2.653	10.71	4.385	28.839		16.847	98.374	94.886	99.64
-2.653	10.716	4.388	28.856		16.848	98.375	94.887	99.64
-2.652	10.722	4.39	28.873		16.848	98.376	94.889	99.64
-2.651	10.729	4.393	28.889		16.849	98.376	94.89	99.64
-2.65	10.735	4.395	28.906		16.85	98.377	94.892	99.641
-2.649	10.741	4.398	28.923		16.851	98.378	94.893	99.641
-2.648	10.747	4.4	28.94		16.852	98.379	94.895	99.641
-2.648	10.754	4.403	28.957		16.853	98.379	94.897	99.641
-2.647	10.76	4.405	28.974		16.853	98.38	94.898	99.641
-2.646	10.766	4.408	28.991		16.854	98.381	94.9	99.641
-2.645	10.773	4.411	29.008		16.855	98.382	94.901	99.642
-2.644	10.779	4.413	29.025		16.856	98.382	94.903	99.642
-2.643	10.785	4.416	29.042		16.857	98.383	94.904	99.642
-2.643	10.791	4.418	29.059		16.858	98.384	94.906	99.642
-2.642	10.798	4.421	29.076		16.858	98.385	94.908	99.642
-2.641	10.804	4.423	29.093		16.859	98.385	94.909	99.642
-2.64	10.81	4.426	29.11		16.86	98.385	94.911	99.643
-2.639	10.817	4.429	29.127		16.861	98.386	94.913	99.643
-2.638	10.823	4.431	29.144		16.862	98.386	94.914	99.643
-2.638	10.829	4.434	29.161		16.863	98.387	94.916	99.643
-2.637	10.836	4.436	29.178		16.863	98.387	94.918	99.643
-2.636	10.842	4.439	29.195		16.864	98.388	94.919	99.643
-2.635	10.848	4.441	29.212		16.865	98.388	94.921	99.644
-2.634	10.855	4.444	29.229		16.866	98.389	94.923	99.644
-2.633	10.861	4.447	29.246		16.867	98.389	94.925	99.644
-2.633	10.868	4.449	29.263		16.868	98.39	94.926	99.644
-2.632	10.874	4.452	29.281		16.868	98.39	94.928	99.644
-2.631	10.88	4.454	29.298		16.869	98.391	94.93	99.645
-2.63	10.887	4.457	29.315		16.87	98.392	94.932	99.645
-2.629	10.893	4.459	29.332		16.871	98.393	94.933	99.645
-2.628	10.899	4.462	29.349		16.872	98.393	94.935	99.645
-2.627	10.906	4.465	29.366		16.873	98.394	94.937	99.645
-2.627	10.912	4.467	29.383		16.873	98.395	94.939	99.646
-2.626	10.919	4.47	29.401		16.874	98.396	94.941	99.646
-2.625	10.925	4.472	29.418		16.875	98.397	94.943	99.646
-2.624	10.931	4.475	29.435		16.876	98.398	94.945	99.646
-2.623	10.938	4.478	29.452		16.877	98.399	94.946	99.646
-2.623	10.944	4.48	29.469		16.877	98.399	94.948	99.647
-2.622	10.951	4.483	29.487		16.878	98.4	94.95	99.647
-2.621	10.957	4.485	29.504		16.879	98.401	94.952	99.647
-2.62	10.963	4.488	29.521		16.88	98.402	94.954	99.647
-2.619	10.97	4.491	29.538		16.881	98.403	94.956	99.647
-2.618	10.976	4.493	29.556		16.882	98.404	94.958	99.648
-2.617	10.983	4.496	29.573		16.882	98.405	94.96	99.648
-2.617	10.989	4.498	29.59		16.883	98.406	94.962	99.648
-2.616	10.995	4.501	29.608		16.884	98.406	94.964	99.648
-2.615	11.002	4.504	29.625		16.885	98.407	94.966	99.648
-2.614	11.008	4.506	29.642		16.886	98.407	94.968	99.649
-2.613	11.015	4.509	29.659		16.887	98.408	94.97	99.649
-2.612	11.021	4.512	29.677		16.887	98.409	94.972	99.649
-2.612	11.028	4.514	29.694		16.888	98.41	94.974	99.649
-2.611	11.034	4.517	29.712		16.889	98.411	94.976	99.65
-2.61	11.041	4.519	29.729		16.89	98.411	94.979	99.65
-2.609	11.047	4.522	29.746		16.891	98.412	94.981	99.65
-2.608	11.054	4.525	29.764		16.892	98.412	94.983	99.65
-2.607	11.06	4.527	29.781		16.892	98.413	94.985	99.65
-2.607	11.067	4.53	29.798		16.893	98.413	94.987	99.651
-2.606	11.073	4.533	29.816		16.894	98.415	94.989	99.651
-2.605	11.079	4.535	29.833		16.895	98.416	94.991	99.651
-2.604	11.086	4.538	29.851		16.896	98.417	94.994	99.651
-2.603	11.092	4.54	29.868		16.897	98.418	94.996	99.652
-2.602	11.099	4.543	29.886		16.897	98.419	94.998	99.652
-2.602	11.105	4.546	29.903		16.898	98.42	95	99.652
-2.601	11.112	4.548	29.921		16.899	98.422	95.003	99.652
-2.6	11.118	4.551	29.938		16.9	98.423	95.005	99.653
-2.599	11.125	4.554	29.956		16.901	98.425	95.007	99.653
-2.598	11.131	4.556	29.973		16.902	98.426	95.009	99.653
-2.597	11.138	4.559	29.991		16.902	98.428	95.012	99.653
-2.597	11.145	4.562	30.008		16.903	98.429	95.014	99.654
-2.596	11.151	4.564	30.026		16.904	98.431	95.016	99.654
-2.595	11.158	4.567	30.043		16.905	98.432	95.019	99.654
-2.594	11.164	4.57	30.061		16.906	98.433	95.021	99.655
-2.593	11.171	4.572	30.078		16.907	98.434	95.024	99.655
-2.593	11.177	4.575	30.096		16.907	98.435	95.026	99.655
-2.592	11.184	4.578	30.114		16.908	98.436	95.028	99.655
-2.591	11.19	4.58	30.131		16.909	98.437	95.031	99.656
-2.59	11.197	4.583	30.149		16.91	98.438	95.033	99.656
-2.589	11.203	4.586	30.166		16.911	98.44	95.036	99.656
-2.588	11.21	4.588	30.184		16.912	98.441	95.038	99.656
-2.588	11.217	4.591	30.202		16.912	98.443	95.041	99.657
-2.587	11.223	4.593	30.219		16.913	98.444	95.043	99.657
-2.586	11.23	4.596	30.237		16.914	98.446	95.046	99.657
-2.585	11.236	4.599	30.255		16.915	98.447	95.048	99.658
-2.584	11.243	4.602	30.272		16.916	98.45	95.051	99.658
-2.583	11.249	4.604	30.29		16.917	98.452	95.053	99.658
-2.583	11.256	4.607	30.308		16.918	98.454	95.056	99.658
-2.582	11.263	4.61	30.325		16.918	98.456	95.058	99.659
-2.581	11.269	4.612	30.343		16.919	98.458	95.061	99.659
-2.58	11.276	4.615	30.361		16.92	98.459	95.064	99.659
-2.579	11.282	4.618	30.379		16.921	98.461	95.066	99.66
-2.578	11.289	4.62	30.396		16.922	98.463	95.069	99.66
-2.578	11.296	4.623	30.414		16.922	98.464	95.072	99.66
-2.577	11.302	4.626	30.432		16.923	98.465	95.074	99.661
-2.576	11.309	4.628	30.45		16.924	98.466	95.077	99.661
-2.575	11.315	4.631	30.467		16.925	98.467	95.08	99.661
-2.574	11.322	4.634	30.485		16.926	98.467	95.082	99.661
-2.573	11.329	4.636	30.503		16.927	98.468	95.085	99.662
-2.572	11.335	4.639	30.521		16.927	98.469	95.088	99.662
-2.572	11.342	4.642	30.539		16.928	98.47	95.091	99.662
-2.571	11.349	4.644	30.557		16.929	98.471	95.093	99.663
-2.57	11.355	4.647	30.574		16.93	98.472	95.096	99.663
-2.569	11.362	4.65	30.592		16.931	98.474	95.099	99.663
-2.568	11.369	4.653	30.61		16.932	98.475	95.102	99.664
-2.568	11.375	4.655	30.628		16.933	98.476	95.105	99.664
-2.567	11.382	4.658	30.646		16.933	98.477	95.108	99.664
-2.566	11.389	4.661	30.664		16.934	98.479	95.11	99.665
-2.565	11.395	4.663	30.682		16.935	98.48	95.113	99.665
-2.564	11.402	4.666	30.7		16.936	98.481	95.116	99.665
-2.563	11.409	4.669	30.718		16.937	98.483	95.119	99.666
-2.562	11.415	4.672	30.735		16.938	98.484	95.122	99.666
-2.562	11.422	4.674	30.753		16.938	98.485	95.125	99.666
-2.561	11.429	4.677	30.771		16.939	98.486	95.128	99.667
-2.56	11.435	4.68	30.789		16.94	98.488	95.131	99.667
-2.559	11.442	4.682	30.807		16.941	98.489	95.134	99.667
-2.558	11.449	4.685	30.825		16.942	98.491	95.137	99.668
-2.557	11.455	4.688	30.843		16.942	98.493	95.14	99.668
-2.557	11.462	4.691	30.861		16.943	98.495	95.143	99.669
-2.556	11.469	4.693	30.879		16.944	98.497	95.146	99.669
-2.555	11.476	4.696	30.897		16.945	98.5	95.149	99.669
-2.554	11.482	4.699	30.915		16.946	98.503	95.152	99.67
-2.553	11.489	4.702	30.934		16.947	98.506	95.156	99.67
-2.553	11.496	4.704	30.952		16.948	98.509	95.159	99.67
-2.552	11.502	4.707	30.97		16.948	98.511	95.162	99.671
-2.551	11.509	4.71	30.988		16.949	98.513	95.165	99.671
-2.55	11.516	4.712	31.006		16.95	98.514	95.169	99.671
-2.549	11.523	4.715	31.024		16.951	98.516	95.172	99.672
-2.548	11.529	4.718	31.042		16.952	98.518	95.175	99.672
-2.547	11.536	4.721	31.06		16.953	98.519	95.179	99.673
-2.547	11.543	4.723	31.078		16.953	98.521	95.182	99.673
-2.546	11.55	4.726	31.097		16.954	98.523	95.185	99.673
-2.545	11.556	4.729	31.115		16.955	98.524	95.189	99.674
-2.544	11.563	4.732	31.133		16.956	98.525	95.192	99.674
-2.543	11.57	4.734	31.151		16.957	98.527	95.196	99.675
-2.542	11.577	4.737	31.169		16.957	98.528	95.199	99.675
-2.542	11.584	4.74	31.187		16.958	98.53	95.202	99.675
-2.541	11.59	4.743	31.206		16.959	98.531	95.206	99.676
-2.54	11.597	4.745	31.224		16.96	98.533	95.209	99.676
-2.539	11.604	4.748	31.242		16.961	98.535	95.214	99.676
-2.538	11.611	4.751	31.26		16.962	98.536	95.22	99.677
-2.537	11.618	4.754	31.279		16.963	98.538	95.227	99.677
-2.537	11.624	4.756	31.297		16.963	98.539	95.234	99.677
-2.536	11.631	4.759	31.315		16.964	98.541	95.241	99.677
-2.535	11.638	4.762	31.333		16.965	98.543	95.247	99.677
-2.534	11.645	4.765	31.352		16.966	98.546	95.254	99.678
-2.533	11.652	4.768	31.37		16.967	98.548	95.261	99.678
-2.532	11.658	4.77	31.388		16.968	98.551	95.268	99.678
-2.532	11.665	4.773	31.407		16.968	98.553	95.275	99.678
-2.531	11.672	4.776	31.425		16.969	98.556	95.282	99.679
-2.53	11.679	4.779	31.443		16.97	98.559	95.289	99.679
-2.529	11.686	4.781	31.462		16.971	98.561	95.296	99.679
-2.528	11.693	4.784	31.48		16.972	98.562	95.303	99.679
-2.528	11.699	4.787	31.498		16.973	98.564	95.31	99.68
-2.527	11.706	4.79	31.517		16.973	98.565	95.317	99.68
-2.526	11.713	4.793	31.535		16.974	98.567	95.325	99.68
-2.525	11.72	4.795	31.554		16.975	98.569	95.332	99.68
-2.524	11.727	4.798	31.572		16.976	98.571	95.339	99.681
-2.523	11.734	4.801	31.591		16.977	98.573	95.347	99.681
-2.523	11.741	4.804	31.609		16.978	98.574	95.354	99.681
-2.522	11.748	4.807	31.627		16.978	98.577	95.361	99.681
-2.521	11.754	4.809	31.646		16.979	98.58	95.369	99.682
-2.52	11.761	4.812	31.664		16.98	98.583	95.376	99.682
-2.519	11.768	4.815	31.683		16.981	98.586	95.384	99.683
-2.518	11.775	4.818	31.701		16.982	98.587	95.391	99.684
-2.518	11.782	4.821	31.72		16.983	98.589	95.399	99.684
-2.517	11.789	4.823	31.738		16.983	98.591	95.407	99.685
-2.516	11.796	4.826	31.757		16.984	98.593	95.414	99.685
-2.515	11.803	4.829	31.775		16.985	98.594	95.422	99.686
-2.514	11.81	4.832	31.794		16.986	98.598	95.43	99.686
-2.513	11.817	4.835	31.813		16.987	98.6	95.438	99.687
-2.513	11.823	4.837	31.831		16.988	98.603	95.446	99.687
-2.512	11.83	4.84	31.85		16.988	98.605	95.454	99.688
-2.511	11.837	4.843	31.868		16.989	98.607	95.462	99.688
-2.51	11.844	4.846	31.887		16.99	98.609	95.47	99.689
-2.509	11.851	4.849	31.905		16.991	98.611	95.478	99.69
-2.508	11.858	4.851	31.924		16.992	98.612	95.486	99.69
-2.508	11.865	4.854	31.943		16.993	98.614	95.492	99.69
-2.507	11.872	4.857	31.961		16.993	98.616	95.495	99.691
-2.506	11.879	4.86	31.98		16.994	98.618	95.499	99.691
-2.505	11.886	4.863	31.999		16.995	98.62	95.502	99.692
-2.504	11.893	4.866	32.017		16.996	98.623	95.506	99.692
-2.503	11.9	4.868	32.036		16.997	98.627	95.51	99.693
-2.502	11.907	4.871	32.055		16.998	98.63	95.513	99.693
-2.502	11.914	4.874	32.073		16.998	98.633	95.517	99.693
-2.501	11.921	4.877	32.092		16.999	98.635	95.521	99.694
-2.5	11.928	4.88	32.111		17	98.638	95.525	99.694
-2.499	11.935	4.883	32.13		17.001	98.64	95.528	99.695
-2.498	11.942	4.885	32.148		17.002	98.643	95.532	99.695
-2.498	11.949	4.888	32.167		17.002	98.645	95.536	99.696
-2.497	11.956	4.891	32.186		17.003	98.647	95.54	99.696
-2.496	11.963	4.894	32.205		17.004	98.649	95.543	99.696
-2.495	11.97	4.897	32.224		17.005	98.651	95.547	99.697
-2.494	11.977	4.9	32.242		17.006	98.653	95.551	99.697
-2.493	11.984	4.903	32.261		17.007	98.655	95.555	99.698
-2.492	11.991	4.905	32.28		17.007	98.657	95.559	99.698
-2.492	11.998	4.908	32.299		17.008	98.659	95.562	99.698
-2.491	12.005	4.911	32.318		17.009	98.661	95.566	99.699
-2.49	12.012	4.914	32.336		17.01	98.663	95.568	99.699
-2.489	12.019	4.917	32.355		17.011	98.664	95.57	99.699
-2.488	12.026	4.92	32.374		17.012	98.665	95.572	99.7
-2.487	12.033	4.923	32.393		17.012	98.667	95.573	99.7
-2.487	12.04	4.925	32.412		17.013	98.669	95.575	99.7
-2.486	12.047	4.928	32.431		17.014	98.671	95.577	99.7
-2.485	12.054	4.931	32.45		17.015	98.673	95.587	99.701
-2.484	12.061	4.934	32.469		17.016	98.675	95.594	99.701
-2.483	12.068	4.937	32.488		17.017	98.677	95.597	99.701
-2.482	12.075	4.94	32.507		17.017	98.679	95.6	99.701
-2.482	12.082	4.943	32.526		17.018	98.68	95.603	99.702
-2.481	12.09	4.946	32.545		17.019	98.681	95.606	99.702
-2.48	12.097	4.948	32.564		17.02	98.682	95.608	99.702
-2.479	12.104	4.951	32.583		17.021	98.683	95.611	99.702
-2.478	12.111	4.954	32.602		17.022	98.683	95.614	99.702
-2.477	12.118	4.957	32.621		17.022	98.684	95.617	99.702
-2.477	12.125	4.96	32.64		17.023	98.685	95.619	99.703
-2.476	12.132	4.963	32.659		17.024	98.686	95.622	99.703
-2.475	12.139	4.966	32.678		17.025	98.687	95.625	99.703
-2.474	12.146	4.969	32.697		17.026	98.687	95.627	99.703
-2.473	12.153	4.972	32.716		17.027	98.688	95.63	99.703
-2.472	12.161	4.974	32.735		17.027	98.689	95.632	99.703
-2.472	12.168	4.977	32.754		17.028	98.69	95.634	99.703
-2.471	12.175	4.98	32.773		17.029	98.691	95.637	99.703
-2.47	12.182	4.983	32.792		17.03	98.692	95.639	99.703
-2.469	12.189	4.986	32.811		17.031	98.693	95.641	99.703
-2.468	12.196	4.989	32.831		17.032	98.694	95.644	99.703
-2.468	12.203	4.992	32.85		17.032	98.695	95.646	99.703
-2.467	12.211	4.995	32.869		17.033	98.696	95.648	99.704
-2.466	12.218	4.998	32.888		17.034	98.697	95.65	99.704
-2.465	12.225	5.001	32.907		17.035	98.698	95.652	99.704
-2.464	12.232	5.003	32.926		17.036	98.699	95.654	99.704
-2.463	12.239	5.006	32.946		17.037	98.7	95.656	99.704
-2.463	12.246	5.009	32.965		17.037	98.701	95.658	99.704
-2.462	12.254	5.012	32.984		17.038	98.701	95.66	99.704
-2.461	12.261	5.015	33.003		17.039	98.702	95.662	99.704
-2.46	12.268	5.018	33.022		17.04	98.703	95.664	99.704
-2.459	12.275	5.021	33.042		17.041	98.704	95.665	99.704
-2.458	12.282	5.024	33.061		17.042	98.704	95.667	99.704
-2.458	12.29	5.027	33.08		17.043	98.704	95.669	99.704
-2.457	12.297	5.03	33.1		17.043	98.705	95.671	99.704
-2.456	12.304	5.033	33.119		17.044	98.705	95.672	99.704
-2.455	12.311	5.036	33.138		17.045	98.705	95.674	99.704
-2.454	12.318	5.039	33.158		17.046	98.706	95.675	99.704
-2.453	12.326	5.041	33.177		17.047	98.706	95.677	99.704
-2.453	12.333	5.044	33.196		17.047	98.706	95.679	99.704
-2.452	12.34	5.047	33.216		17.048	98.706	95.68	99.704
-2.451	12.347	5.05	33.235		17.049	98.707	95.681	99.704
-2.45	12.354	5.053	33.254		17.05	98.707	95.683	99.704
-2.449	12.362	5.056	33.274		17.051	98.707	95.684	99.704
-2.448	12.369	5.059	33.293		17.052	98.707	95.686	99.704
-2.447	12.376	5.062	33.312		17.052	98.708	95.687	99.704
-2.447	12.383	5.065	33.332		17.053	98.708	95.688	99.704
-2.446	12.391	5.068	33.351		17.054	98.709	95.689	99.704
-2.445	12.398	5.071	33.371		17.055	98.71	95.691	99.703
-2.444	12.405	5.074	33.39		17.056	98.71	95.692	99.703
-2.443	12.413	5.077	33.41		17.057	98.71	95.693	99.703
-2.443	12.42	5.08	33.429		17.058	98.711	95.694	99.703
-2.442	12.427	5.083	33.449		17.058	98.711	95.695	99.703
-2.441	12.434	5.086	33.468		17.059	98.711	95.697	99.703
-2.44	12.442	5.089	33.488		17.06	98.711	95.698	99.703
-2.439	12.449	5.092	33.507		17.061	98.711	95.699	99.703
-2.438	12.456	5.095	33.527		17.062	98.711	95.7	99.703
-2.438	12.464	5.098	33.546		17.062	98.711	95.701	99.703
-2.437	12.471	5.101	33.566		17.063	98.711	95.702	99.703
-2.436	12.478	5.104	33.585		17.064	98.711	95.703	99.703
-2.435	12.485	5.107	33.605		17.065	98.711	95.703	99.703
-2.434	12.493	5.109	33.625		17.066	98.71	95.704	99.703
-2.433	12.5	5.112	33.644		17.067	98.71	95.705	99.703
-2.432	12.507	5.115	33.664		17.067	98.709	95.706	99.703
-2.432	12.515	5.118	33.683		17.068	98.709	95.707	99.703
-2.431	12.522	5.121	33.703		17.069	98.709	95.708	99.703
-2.43	12.529	5.124	33.723		17.07	98.709	95.708	99.702
-2.429	12.537	5.127	33.742		17.071	98.708	95.709	99.702
-2.428	12.544	5.13	33.762		17.072	98.708	95.71	99.702
-2.428	12.551	5.133	33.782		17.073	98.708	95.71	99.702
-2.427	12.559	5.136	33.801		17.073	98.708	95.711	99.702
-2.426	12.566	5.139	33.821		17.074	98.709	95.712	99.702
-2.425	12.574	5.142	33.841		17.075	98.709	95.712	99.702
-2.424	12.581	5.145	33.86		17.076	98.709	95.713	99.702
-2.423	12.588	5.148	33.88		17.077	98.709	95.714	99.702
-2.422	12.596	5.151	33.9		17.078	98.709	95.714	99.702
-2.422	12.603	5.154	33.92		17.078	98.708	95.715	99.702
-2.421	12.61	5.157	33.939		17.079	98.708	95.715	99.702
-2.42	12.618	5.16	33.959		17.08	98.708	95.715	99.701
-2.419	12.625	5.163	33.979		17.081	98.708	95.716	99.701
-2.418	12.633	5.166	33.999		17.082	98.708	95.716	99.701
-2.417	12.64	5.169	34.019		17.082	98.707	95.717	99.701
-2.417	12.647	5.172	34.038		17.083	98.707	95.717	99.701
-2.416	12.655	5.175	34.058		17.084	98.706	95.717	99.701
-2.415	12.662	5.178	34.078		17.085	98.706	95.718	99.701
-2.414	12.67	5.181	34.098		17.086	98.706	95.718	99.701
-2.413	12.677	5.184	34.118		17.087	98.705	95.718	99.701
-2.412	12.685	5.187	34.138		17.088	98.705	95.719	99.701
-2.412	12.692	5.191	34.158		17.088	98.704	95.719	99.7
-2.411	12.699	5.194	34.177		17.089	98.704	95.719	99.7
-2.41	12.707	5.197	34.197		17.09	98.704	95.719	99.7
-2.409	12.714	5.2	34.217		17.091	98.703	95.719	99.7
-2.408	12.722	5.203	34.237		17.092	98.703	95.72	99.7
-2.407	12.729	5.206	34.257		17.093	98.702	95.72	99.7
-2.407	12.737	5.209	34.277		17.093	98.702	95.72	99.7
-2.406	12.744	5.212	34.297		17.094	98.701	95.72	99.7
-2.405	12.752	5.215	34.317		17.095	98.701	95.72	99.7
-2.404	12.759	5.218	34.337		17.096	98.701	95.72	99.699
-2.403	12.767	5.221	34.357		17.097	98.701	95.72	99.699
-2.403	12.774	5.224	34.377		17.098	98.701	95.72	99.699
-2.402	12.782	5.227	34.397		17.098	98.701	95.72	99.699
-2.401	12.789	5.23	34.417		17.099	98.701	95.72	99.699
-2.4	12.797	5.233	34.437		17.1	98.701	95.72	99.699
-2.399	12.804	5.236	34.457		17.101	98.7	95.72	99.699
-2.398	12.812	5.239	34.477		17.102	98.7	95.72	99.699
-2.398	12.819	5.242	34.497		17.103	98.7	95.72	99.699
-2.397	12.827	5.245	34.517		17.103	98.7	95.72	99.698
-2.396	12.834	5.248	34.538		17.104	98.7	95.72	99.698
-2.395	12.842	5.251	34.558		17.105	98.7	95.72	99.698
-2.394	12.849	5.254	34.578		17.106	98.7	95.72	99.698
-2.393	12.857	5.258	34.598		17.107	98.699	95.719	99.698
-2.393	12.864	5.261	34.618		17.108	98.699	95.719	99.698
-2.392	12.872	5.264	34.638		17.108	98.699	95.719	99.698
-2.391	12.879	5.267	34.658		17.109	98.699	95.719	99.698
-2.39	12.887	5.27	34.679		17.11	98.698	95.719	99.697
-2.389	12.894	5.273	34.699		17.111	98.698	95.718	99.697
-2.388	12.902	5.276	34.719		17.112	98.697	95.718	99.697
-2.388	12.91	5.279	34.739		17.113	98.697	95.718	99.697
-2.387	12.917	5.282	34.759		17.113	98.696	95.718	99.697
-2.386	12.925	5.285	34.78		17.114	98.696	95.717	99.697
-2.385	12.932	5.288	34.8		17.115	98.696	95.717	99.697
-2.384	12.94	5.291	34.82		17.116	98.695	95.717	99.696
-2.383	12.947	5.294	34.84		17.117	98.695	95.716	99.696
-2.383	12.955	5.298	34.861		17.118	98.694	95.716	99.696
-2.382	12.963	5.301	34.881		17.118	98.693	95.716	99.696
-2.381	12.97	5.304	34.901		17.119	98.693	95.715	99.696
-2.38	12.978	5.307	34.922		17.12	98.692	95.715	99.696
-2.379	12.985	5.31	34.942		17.121	98.692	95.714	99.696
-2.378	12.993	5.313	34.962		17.122	98.691	95.714	99.696
-2.377	13.001	5.316	34.983		17.123	98.691	95.713	99.695
-2.377	13.008	5.319	35.003		17.123	98.69	95.713	99.695
-2.376	13.016	5.322	35.023		17.124	98.689	95.713	99.695
-2.375	13.024	5.325	35.044		17.125	98.689	95.712	99.695
-2.374	13.031	5.329	35.064		17.126	98.688	95.712	99.695
-2.373	13.039	5.332	35.085		17.127	98.688	95.711	99.695
-2.373	13.046	5.335	35.105		17.127	98.687	95.711	99.695
-2.372	13.054	5.338	35.125		17.128	98.687	95.71	99.694
-2.371	13.062	5.341	35.146		17.129	98.686	95.709	99.694
-2.37	13.069	5.344	35.166		17.13	98.686	95.709	99.694
-2.369	13.077	5.347	35.187		17.131	98.685	95.708	99.694
-2.368	13.085	5.35	35.207		17.132	98.685	95.707	99.694
-2.367	13.092	5.353	35.228		17.132	98.684	95.705	99.694
-2.367	13.1	5.357	35.248		17.133	98.684	95.703	99.694
-2.366	13.108	5.36	35.269		17.134	98.683	95.702	99.693
-2.365	13.115	5.363	35.289		17.135	98.683	95.702	99.693
-2.364	13.123	5.366	35.31		17.136	98.682	95.701	99.693
-2.363	13.131	5.369	35.33		17.137	98.682	95.701	99.693
-2.362	13.139	5.372	35.351		17.137	98.681	95.7	99.693
-2.362	13.146	5.375	35.371		17.138	98.681	95.699	99.693
-2.361	13.154	5.379	35.392		17.139	98.68	95.699	99.693
-2.36	13.162	5.382	35.413		17.14	98.68	95.698	99.692
-2.359	13.169	5.385	35.433		17.141	98.679	95.698	99.692
-2.358	13.177	5.388	35.454		17.142	98.678	95.697	99.692
-2.357	13.185	5.391	35.475		17.142	98.677	95.696	99.692
-2.357	13.193	5.394	35.495		17.143	98.677	95.696	99.692
-2.356	13.2	5.397	35.516		17.144	98.676	95.695	99.692
-2.355	13.208	5.401	35.536		17.145	98.675	95.694	99.692
-2.354	13.216	5.404	35.557		17.146	98.674	95.694	99.691
-2.353	13.224	5.407	35.578		17.147	98.674	95.693	99.691
-2.352	13.231	5.41	35.599		17.147	98.673	95.692	99.691
-2.352	13.239	5.413	35.619		17.148	98.672	95.692	99.691
-2.351	13.247	5.416	35.64		17.149	98.672	95.691	99.691
-2.35	13.255	5.42	35.661		17.15	98.671	95.69	99.69
-2.349	13.262	5.423	35.681		17.151	98.671	95.689	99.69
-2.348	13.27	5.426	35.702		17.152	98.67	95.688	99.69
-2.347	13.278	5.429	35.723		17.152	98.67	95.688	99.69
-2.347	13.286	5.432	35.744		17.153	98.669	95.687	99.69
-2.346	13.294	5.435	35.764		17.154	98.669	95.686	99.689
-2.345	13.301	5.439	35.785		17.155	98.668	95.685	99.689
-2.344	13.309	5.442	35.806		17.156	98.668	95.684	99.689
-2.343	13.317	5.445	35.827		17.157	98.667	95.683	99.689
-2.343	13.325	5.448	35.848		17.157	98.667	95.682	99.689
-2.342	13.333	5.451	35.869		17.158	98.666	95.681	99.688
-2.341	13.34	5.454	35.889		17.159	98.665	95.681	99.688
-2.34	13.348	5.458	35.91		17.16	98.665	95.681	99.688
-2.339	13.356	5.461	35.931		17.161	98.664	95.68	99.688
-2.338	13.364	5.464	35.952		17.162	98.664	95.679	99.688
-2.338	13.372	5.467	35.973		17.162	98.664	95.678	99.687
-2.337	13.38	5.47	35.994		17.163	98.663	95.677	99.687
-2.336	13.387	5.474	36.015		17.164	98.663	95.676	99.687
[truncated: 8,203 more rows]

## Sheet: Figure4b
211 dosing regimen, main					211 dosing regimen, inset
time	median	2.5%	97.5%		time	median	2.5%	97.5%
-24000	25440	13816	42145		-6000	58181	44609	74706
-23980	25457	13827	42170		-5980	58262	44702	74762
-23960	25475	13838	42195		-5960	58343	44795	74817
-23940	25492	13849	42220		-5940	58424	44889	74873
-23920	25509	13860	42245		-5920	58505	44983	74929
-23900	25527	13872	42270		-5900	58586	45078	74985
-23880	25544	13883	42295		-5880	58668	45172	75041
-23860	25561	13894	42321		-5860	58750	45267	75097
-23840	25579	13905	42346		-5840	58832	45362	75153
-23820	25596	13916	42371		-5820	58914	45458	75209
-23800	25614	13927	42396		-5800	58997	45554	75266
-23780	25631	13939	42422		-5780	59079	45650	75322
-23760	25649	13950	42447		-5760	59160	45746	75378
-23740	25666	13961	42472		-5740	59240	45843	75435
-23720	25684	13972	42498		-5720	59321	45940	75492
-23700	25701	13984	42523		-5700	59403	46037	75548
-23680	25719	13995	42548		-5680	59487	46135	75605
-23660	25736	14006	42574		-5660	59571	46233	75662
-23640	25754	14018	42599		-5640	59656	46331	75719
-23620	25772	14029	42624		-5620	59740	46429	75776
-23600	25789	14040	42650		-5600	59825	46528	75834
-23580	25807	14052	42675		-5580	59910	46627	75891
-23560	25825	14063	42701		-5560	59994	46726	75948
-23540	25842	14075	42726		-5540	60078	46826	76006
-23520	25860	14086	42752		-5520	60162	46923	76063
-23500	25878	14098	42777		-5500	60246	47016	76121
-23480	25896	14109	42803		-5480	60328	47109	76179
-23460	25913	14121	42828		-5460	60411	47203	76237
-23440	25931	14132	42854		-5440	60494	47296	76295
-23420	25949	14144	42879		-5420	60579	47390	76353
-23400	25967	14155	42905		-5400	60664	47484	76411
-23380	25985	14167	42930		-5380	60749	47579	76469
-23360	26002	14178	42956		-5360	60836	47674	76528
-23340	26020	14190	42982		-5340	60923	47769	76586
-23320	26038	14202	43007		-5320	61010	47864	76645
-23300	26056	14213	43033		-5300	61097	47960	76704
-23280	26074	14225	43059		-5280	61184	48056	76763
-23260	26092	14237	43084		-5260	61272	48152	76821
-23240	26110	14248	43110		-5240	61360	48248	76880
-23220	26128	14260	43136		-5220	61448	48345	76940
-23200	26146	14272	43161		-5200	61537	48442	76999
-23180	26164	14284	43187		-5180	61626	48540	77058
-23160	26182	14295	43213		-5160	61716	48637	77118
-23140	26200	14307	43239		-5140	61806	48735	77177
-23120	26218	14319	43265		-5120	61896	48841	77237
-23100	26237	14331	43290		-5100	61987	48948	77297
-23080	26255	14343	43316		-5080	62077	49056	77357
-23060	26273	14354	43342		-5060	62168	49164	77417
-23040	26291	14366	43368		-5040	62260	49272	77477
-23020	26309	14378	43394		-5020	62350	49381	77537
-23000	26327	14390	43420		-5000	62440	49490	77597
-22980	26346	14402	43446		-4980	62530	49600	77658
-22960	26364	14414	43472		-4960	62620	49709	77718
-22940	26382	14426	43498		-4940	62711	49819	77779
-22920	26400	14438	43524		-4920	62801	49925	77840
-22900	26419	14450	43550		-4900	62894	50024	77901
-22880	26437	14462	43576		-4880	62988	50123	77962
-22860	26455	14474	43602		-4860	63082	50222	78023
-22840	26474	14486	43628		-4840	63177	50321	78084
-22820	26492	14498	43654		-4820	63271	50420	78145
-22800	26511	14510	43680		-4800	63366	50520	78207
-22780	26529	14522	43706		-4780	63461	50621	78268
-22760	26548	14535	43732		-4760	63556	50721	78330
-22740	26566	14547	43758		-4740	63652	50822	78392
-22720	26585	14559	43784		-4720	63748	50923	78454
-22700	26603	14571	43811		-4700	63845	51024	78516
-22680	26622	14583	43837		-4680	63942	51126	78578
-22660	26640	14596	43863		-4660	64039	51228	78641
-22640	26659	14608	43889		-4640	64137	51330	78703
-22620	26677	14620	43915		-4620	64234	51433	78766
-22600	26696	14632	43942		-4600	64332	51536	78828
-22580	26715	14645	43968		-4580	64429	51639	78891
-22560	26733	14657	43994		-4560	64526	51742	78954
-22540	26752	14669	44021		-4540	64624	51846	79017
-22520	26771	14682	44047		-4520	64722	51951	79080
-22500	26789	14694	44073		-4500	64821	52055	79144
-22480	26808	14707	44100		-4480	64919	52160	79207
-22460	26827	14719	44126		-4460	65018	52263	79271
-22440	26846	14731	44152		-4440	65117	52370	79334
-22420	26864	14744	44179		-4420	65217	52476	79398
-22400	26883	14756	44205		-4400	65316	52582	79462
-22380	26902	14769	44232		-4380	65416	52688	79526
-22360	26921	14782	44258		-4360	65516	52795	79591
-22340	26940	14795	44285		-4340	65617	52902	79655
-22320	26959	14808	44311		-4320	65718	53009	79720
-22300	26978	14821	44338		-4300	65819	53116	79784
-22280	26997	14835	44364		-4280	65920	53225	79849
-22260	27016	14848	44391		-4260	66022	53336	79914
-22240	27035	14861	44417		-4240	66124	53448	79979
-22220	27054	14874	44444		-4220	66228	53560	80044
-22200	27073	14887	44470		-4200	66331	53672	80110
-22180	27092	14900	44497		-4180	66434	53785	80175
-22160	27111	14914	44524		-4160	66538	53898	80241
-22140	27130	14927	44550		-4140	66642	54012	80306
-22120	27149	14940	44577		-4120	66743	54125	80372
-22100	27168	14953	44604		-4100	66845	54239	80438
-22080	27187	14967	44630		-4080	66946	54354	80505
-22060	27207	14980	44657		-4060	67049	54469	80571
-22040	27226	14993	44684		-4040	67151	54584	80637
-22020	27245	15007	44711		-4020	67255	54699	80704
-22000	27264	15020	44737		-4000	67360	54815	80771
-21980	27284	15034	44764		-3980	67466	54931	80838
-21960	27303	15047	44791		-3960	67572	55048	80905
-21940	27322	15060	44818		-3940	67678	55165	80972
-21920	27342	15074	44845		-3920	67784	55282	81040
-21900	27361	15087	44871		-3900	67890	55400	81107
-21880	27380	15101	44898		-3880	67997	55518	81175
-21860	27400	15115	44925		-3860	68104	55636	81243
-21840	27419	15128	44952		-3840	68211	55755	81309
-21820	27439	15142	44979		-3820	68317	55874	81374
-21800	27458	15155	45006		-3800	68425	55993	81439
-21780	27478	15169	45033		-3780	68533	56113	81504
-21760	27497	15183	45060		-3760	68642	56233	81569
-21740	27517	15196	45087		-3740	68752	56354	81634
-21720	27536	15210	45114		-3720	68861	56475	81699
-21700	27556	15224	45141		-3700	68970	56597	81765
-21680	27576	15238	45168		-3680	69077	56719	81831
-21660	27595	15252	45195		-3660	69183	56841	81897
-21640	27615	15265	45222		-3640	69290	56964	81963
-21620	27635	15279	45249		-3620	69397	57087	82029
-21600	27654	15293	45277		-3600	69508	57210	82095
-21580	27674	15307	45304		-3580	69620	57334	82161
-21560	27694	15321	45331		-3560	69733	57458	82228
-21540	27714	15335	45358		-3540	69847	57583	82295
-21520	27733	15349	45385		-3520	69961	57708	82362
-21500	27753	15363	45413		-3500	70075	57836	82429
-21480	27773	15377	45440		-3480	70189	57969	82496
-21460	27793	15391	45467		-3460	70304	58103	82563
-21440	27813	15405	45494		-3440	70419	58237	82631
-21420	27832	15419	45522		-3420	70534	58372	82699
-21400	27852	15433	45549		-3400	70649	58507	82766
-21380	27872	15447	45576		-3380	70764	58642	82834
-21360	27892	15462	45604		-3360	70878	58778	82903
-21340	27912	15476	45631		-3340	70994	58914	82971
-21320	27932	15490	45658		-3320	71109	59051	83039
-21300	27952	15504	45686		-3300	71225	59188	83108
-21280	27972	15519	45713		-3280	71341	59326	83177
-21260	27992	15533	45741		-3260	71458	59464	83246
-21240	28012	15547	45768		-3240	71575	59603	83315
-21220	28032	15561	45796		-3220	71692	59742	83385
-21200	28052	15576	45823		-3200	71810	59882	83457
-21180	28072	15590	45851		-3180	71928	60022	83531
-21160	28092	15605	45878		-3160	72047	60162	83606
-21140	28112	15619	45906		-3140	72167	60303	83681
-21120	28132	15634	45933		-3120	72287	60445	83756
-21100	28153	15648	45961		-3100	72407	60586	83832
-21080	28173	15663	45988		-3080	72528	60729	83907
-21060	28193	15677	46016		-3060	72649	60871	83983
-21040	28213	15692	46044		-3040	72770	61015	84059
-21020	28234	15706	46071		-3020	72892	61158	84135
-21000	28254	15721	46099		-3000	73014	61302	84212
-20980	28274	15736	46127		-2980	73133	61447	84289
-20960	28295	15750	46154		-2960	73253	61592	84365
-20940	28315	15765	46182		-2940	73373	61737	84442
-20920	28335	15780	46210		-2920	73493	61883	84520
-20900	28356	15795	46238		-2900	73614	62030	84597
-20880	28376	15809	46266		-2880	73735	62176	84675
-20860	28397	15824	46293		-2860	73859	62324	84753
-20840	28417	15839	46321		-2840	73983	62472	84831
-20820	28437	15854	46349		-2820	74106	62620	84909
-20800	28458	15869	46377		-2800	74229	62772	84988
-20780	28478	15884	46405		-2780	74352	62924	85067
-20760	28499	15899	46433		-2760	74478	63076	85146
-20740	28520	15914	46461		-2740	74606	63229	85225
-20720	28540	15929	46489		-2720	74735	63383	85304
-20700	28561	15944	46517		-2700	74864	63537	85384
-20680	28582	15959	46545		-2680	74993	63692	85464
-20660	28602	15974	46573		-2660	75120	63847	85544
-20640	28623	15989	46601		-2640	75247	64002	85624
-20620	28644	16004	46629		-2620	75374	64158	85705
-20600	28664	16020	46657		-2600	75501	64315	85786
-20580	28685	16035	46685		-2580	75629	64472	85867
-20560	28706	16050	46713		-2560	75757	64629	85948
-20540	28727	16065	46741		-2540	75882	64788	86030
-20520	28748	16081	46769		-2520	76008	64946	86111
-20500	28768	16096	46797		-2500	76134	65105	86193
-20480	28789	16111	46825		-2480	76263	65265	86275
-20460	28810	16127	46854		-2460	76393	65425	86358
-20440	28831	16142	46882		-2440	76521	65586	86441
-20420	28852	16158	46910		-2420	76651	65747	86524
-20400	28873	16173	46938		-2400	76781	65894	86607
-20380	28894	16189	46967		-2380	76913	66037	86690
-20360	28915	16204	46995		-2360	77045	66181	86774
-20340	28936	16220	47023		-2340	77178	66325	86858
-20320	28958	16235	47052		-2320	77312	66483	86942
-20300	28979	16251	47080		-2300	77445	66643	87027
-20280	29000	16266	47108		-2280	77576	66805	87111
-20260	29021	16282	47137		-2260	77708	66966	87196
-20240	29042	16298	47165		-2240	77845	67129	87281
-20220	29063	16314	47193		-2220	77977	67291	87367
-20200	29085	16329	47222		-2200	78110	67455	87453
-20180	29106	16345	47250		-2180	78250	67618	87539
-20160	29127	16361	47279		-2160	78390	67783	87625
-20140	29149	16377	47307		-2140	78529	67948	87711
-20120	29170	16393	47336		-2120	78669	68107	87798
-20100	29191	16409	47364		-2100	78810	68259	87885
-20080	29213	16425	47393		-2080	78950	68411	87973
-20060	29234	16441	47422		-2060	79092	68563	88060
-20040	29256	16457	47450		-2040	79233	68716	88148
-20020	29277	16473	47479		-2020	79375	68870	88236
-20000	29299	16489	47507		-2000	79518	69024	88325
-19980	29321	16505	47536		-1980	79661	69178	88413
-19960	29342	16521	47565		-1960	79805	69333	88502
-19940	29364	16537	47594		-1940	79949	69488	88591
-19920	29386	16553	47622		-1920	80093	69644	88681
-19900	29408	16570	47651		-1900	80236	69801	88771
-19880	29430	16586	47680		-1880	80378	69958	88861
-19860	29451	16602	47709		-1860	80521	70115	88951
-19840	29473	16618	47737		-1840	80666	70273	89042
-19820	29495	16635	47766		-1820	80812	70432	89133
-19800	29517	16651	47795		-1800	80959	70591	89224
-19780	29539	16668	47824		-1780	81108	70750	89316
-19760	29561	16684	47853		-1760	81258	70910	89407
-19740	29583	16700	47882		-1740	81409	71071	89500
-19720	29605	16717	47911		-1720	81553	71232	89592
-19700	29627	16734	47940		-1700	81698	71393	89685
-19680	29649	16750	47968		-1680	81845	71555	89778
-19660	29672	16767	47997		-1660	81994	71718	89871
-19640	29694	16783	48026		-1640	82143	71881	89965
-19620	29716	16800	48055		-1620	82293	72045	90058
-19600	29738	16817	48085		-1600	82446	72209	90153
-19580	29760	16833	48114		-1580	82601	72374	90247
-19560	29783	16850	48143		-1560	82756	72539	90342
-19540	29805	16867	48172		-1540	82912	72705	90437
-19520	29827	16884	48201		-1520	83069	72871	90533
-19500	29849	16901	48230		-1500	83226	73038	90628
-19480	29872	16918	48259		-1480	83384	73205	90725
-19460	29894	16935	48288		-1460	83540	73373	90821
-19440	29917	16951	48318		-1440	83694	73541	90918
-19420	29939	16968	48347		-1420	83849	73710	91015
-19400	29961	16985	48376		-1400	84006	73880	91112
-19380	29984	17003	48405		-1380	84164	74050	91210
-19360	30006	17020	48435		-1360	84310	74221	91308
-19340	30029	17037	48464		-1340	84466	74392	91406
-19320	30052	17054	48493		-1320	84622	74564	91505
-19300	30074	17071	48523		-1300	84778	74736	91604
-19280	30097	17088	48552		-1280	84926	74909	91703
-19260	30119	17106	48581		-1260	85074	75082	91803
-19240	30142	17123	48611		-1240	85231	75256	91903
-19220	30165	17140	48640		-1220	85388	75432	92003
-19200	30188	17158	48670		-1200	85546	75607	92104
-19180	30210	17175	48699		-1180	85712	75784	92205
-19160	30233	17192	48729		-1160	85878	75961	92305
-19140	30256	17210	48758		-1140	86040	76138	92405
-19120	30279	17227	48788		-1120	86202	76316	92505
-19100	30302	17245	48817		-1100	86362	76495	92606
-19080	30325	17263	48847		-1080	86517	76674	92707
-19060	30348	17280	48876		-1060	86687	76854	92809
-19040	30371	17298	48906		-1040	86860	77034	92910
-19020	30394	17315	48936		-1020	87028	77215	93012
-19000	30417	17333	48965		-1000	87191	77397	93115
-18980	30440	17351	48995		-980	87364	77579	93218
-18960	30463	17369	49025		-960	87539	77762	93321
-18940	30486	17387	49054		-940	87702	77960	93424
-18920	30509	17404	49084		-920	87860	78164	93528
-18900	30532	17422	49114		-900	88029	78369	93632
-18880	30556	17440	49144		-880	88197	78564	93737
-18860	30579	17458	49173		-860	88366	78748	93842
-18840	30602	17476	49203		-840	88534	78933	93950
-18820	30626	17494	49233		-820	88705	79118	94059
-18800	30649	17512	49263		-800	88883	79304	94168
-18780	30672	17530	49293		-780	89057	79490	94278
-18760	30696	17548	49323		-760	89235	79677	94388
-18740	30719	17567	49353		-740	89411	79865	94501
-18720	30743	17585	49383		-720	89581	80053	94615
-18700	30766	17603	49413		-700	89750	80242	94730
-18680	30790	17621	49443		-680	89919	80431	94845
-18660	30813	17640	49473		-660	90096	80622	94957
-18640	30837	17658	49503		-640	90255	80812	95068
-18620	30861	17677	49533		-620	90426	81004	95180
-18600	30884	17695	49563		-600	90604	81196	95291
-18580	30908	17713	49593		-580	90780	81389	95404
-18560	30932	17732	49623		-560	90958	81582	95516
-18540	30956	17750	49653		-540	91139	81776	95629
-18520	30979	17769	49683		-520	91319	81971	95742
-18500	31003	17788	49714		-500	91497	82166	95856
-18480	31027	17806	49744		-480	91673	82362	95970
-18460	31051	17825	49774		-460	91861	82558	96085
-18440	31075	17844	49804		-440	92046	82756	96201
-18420	31099	17863	49834		-420	92223	82954	96318
-18400	31123	17881	49865		-400	92399	83152	96435
-18380	31147	17900	49895		-380	92561	83351	96553
-18360	31171	17919	49925		-360	92735	83552	96679
-18340	31195	17938	49956		-340	92907	83755	96808
-18320	31219	17957	49986		-320	93089	83977	96908
-18300	31244	17976	50017		-300	93263	84200	97033
-18280	31268	17995	50047		-280	93460	84424	97158
-18260	31292	18014	50077		-260	93654	84649	97286
-18240	31316	18033	50108		-240	93845	84874	97415
-18220	31341	18052	50138		-220	94022	85094	97538
-18200	31365	18072	50169		-200	94206	85300	97675
-18180	31389	18091	50199		-180	94403	85507	97793
-18160	31414	18110	50230		-160	94594	85714	97922
-18140	31438	18130	50261		-140	94785	85922	98062
-18120	31463	18149	50291		-120	94977	86131	98196
-18100	31487	18168	50322		-100	95175	86340	98316
-18080	31512	18188	50352		-80	95383	86550	98448
-18060	31536	18207	50383		-60	95575	86761	98569
-18040	31561	18227	50414		-40	95759	86972	98704
-18020	31586	18246	50445		-20	95954	87185	98844
-18000	31610	18266	50475		0	96156	87398	98969
-17980	31635	18286	50506		20	96355	87612	99090
-17960	31660	18305	50537		40	96530	87819	99183
-17940	31685	18325	50568		60	96681	88019	99240
-17920	31709	18345	50598		80	96804	88212	99286
-17900	31734	18365	50629		100	96920	88398	99323
-17880	31759	18384	50660		120	97021	88577	99352
-17860	31784	18404	50691		140	97111	88759	99371
-17840	31809	18424	50722		160	97191	88934	99391
-17820	31834	18444	50753		180	97261	89102	99404
-17800	31859	18464	50784		200	97330	89262	99417
-17780	31884	18484	50815		220	97392	89414	99426
-17760	31909	18504	50846		240	97443	89563	99437
-17740	31935	18525	50877		260	97488	89705	99448
-17720	31960	18545	50908		280	97525	89842	99456
-17700	31985	18565	50939		300	97565	89973	99463
-17680	32011	18585	50970		320	97609	90100	99471
-17660	32036	18606	51001		340	97647	90221	99477
-17640	32061	18626	51032		360	97684	90337	99482
-17620	32087	18646	51064		380	97718	90449	99486
-17600	32112	18667	51095		400	97746	90557	99489
-17580	32138	18687	51126		420	97767	90661	99492
-17560	32163	18708	51157		440	97782	90761	99494
-17540	32189	18728	51188		460	97804	90858	99496
-17520	32215	18749	51220		480	97824	90951	99499
-17500	32240	18770	51251		500	97841	91041	99501
-17480	32266	18790	51282		520	97869	91129	99503
-17460	32292	18811	51314		540	97895	91213	99505
-17440	32318	18832	51345		560	97909	91295	99507
-17420	32344	18853	51376		580	97926	91375	99508
-17400	32369	18874	51408		600	97945	91449	99510
-17380	32395	18895	51439		620	97964	91523	99511
-17360	32421	18916	51471		640	97976	91594	99513
-17340	32447	18937	51502		660	97984	91663	99514
-17320	32473	18958	51534		680	97991	91731	99515
-17300	32499	18979	51565		700	98003	91796	99516
-17280	32525	19000	51597		720	98019	91860	99517
-17260	32552	19021	51628		740	98034	91922	99518
-17240	32578	19043	51660		760	98048	91982	99519
-17220	32604	19064	51692		780	98059	92043	99520
-17200	32630	19085	51723		800	98071	92109	99522
-17180	32656	19107	51755		820	98082	92173	99524
-17160	32683	19128	51787		840	98094	92236	99526
-17140	32709	19149	51818		860	98107	92298	99527
-17120	32736	19171	51850		880	98116	92358	99528
-17100	32762	19193	51882		900	98125	92417	99529
-17080	32789	19214	51914		920	98132	92474	99529
-17060	32815	19236	51945		940	98139	92531	99529
-17040	32842	19258	51977		960	98148	92586	99529
-17020	32868	19279	52009		980	98154	92640	99529
-17000	32895	19301	52041		1000	98162	92693	99529
-16980	32922	19323	52073		1020	98172	92745	99529
-16960	32948	19345	52105		1040	98183	92796	99529
-16940	32975	19367	52137		1060	98195	92845	99530
-16920	33002	19389	52169		1080	98201	92894	99531
-16900	33029	19411	52201		1100	98211	92942	99532
-16880	33056	19433	52233		1120	98220	92989	99533
-16860	33083	19455	52265		1140	98227	93034	99534
-16840	33110	19477	52297		1160	98232	93079	99536
-16820	33137	19500	52329		1180	98239	93124	99537
-16800	33164	19522	52361		1200	98246	93167	99538
-16780	33191	19544	52393		1220	98250	93209	99539
-16760	33218	19567	52426		1240	98252	93251	99540
-16740	33245	19589	52458		1260	98253	93292	99540
-16720	33272	19611	52490		1280	98254	93332	99541
-16700	33299	19634	52522		1300	98262	93371	99542
-16680	33327	19657	52554		1320	98270	93410	99543
-16660	33354	19679	52587		1340	98273	93448	99544
-16640	33381	19702	52619		1360	98275	93485	99544
-16620	33409	19725	52651		1380	98277	93522	99544
-16600	33436	19747	52684		1400	98279	93558	99544
-16580	33464	19770	52716		1420	98283	93593	99544
-16560	33491	19793	52749		1440	98289	93628	99544
-16540	33519	19816	52781		1460	98294	93662	99544
-16520	33547	19839	52813		1480	98296	93696	99545
-16500	33574	19862	52846		1500	98299	93729	99545
-16480	33602	19885	52879		1520	98304	93761	99545
-16460	33630	19908	52911		1540	98306	93793	99545
-16440	33658	19932	52944		1560	98308	93824	99545
-16420	33686	19955	52976		1580	98310	93841	99545
-16400	33713	19978	53009		1600	98311	93859	99545
-16380	33741	20001	53041		1620	98312	93875	99545
-16360	33769	20025	53074		1640	98314	93892	99545
-16340	33797	20048	53107		1660	98315	93908	99545
-16320	33825	20072	53140		1680	98319	93924	99545
-16300	33854	20095	53172		1700	98322	93940	99545
-16280	33882	20119	53205		1720	98323	93955	99545
-16260	33910	20143	53238		1740	98324	93970	99545
-16240	33938	20166	53271		1760	98325	93992	99545
-16220	33966	20190	53303		1780	98327	94017	99545
-16200	33995	20214	53336		1800	98329	94042	99546
-16180	34023	20238	53369		1820	98332	94066	99547
-16160	34052	20262	53402		1840	98335	94090	99548
-16140	34080	20286	53435		1860	98336	94114	99550
-16120	34109	20310	53468		1880	98337	94137	99551
-16100	34137	20334	53501		1900	98339	94160	99551
-16080	34166	20358	53534		1920	98340	94182	99551
-16060	34194	20382	53567		1940	98340	94205	99551
-16040	34223	20406	53600		1960	98341	94226	99551
-16020	34252	20431	53633		1980	98343	94248	99551
-16000	34281	20455	53666		2000	98344	94269	99551
-15980	34309	20479	53699		2020	98345	94290	99551
-15960	34338	20504	53733		2040	98345	94311	99551
-15940	34367	20528	53766		2060	98348	94331	99550
-15920	34396	20553	53799		2080	98350	94351	99550
-15900	34425	20578	53832		2100	98352	94371	99550
-15880	34454	20602	53866		2120	98353	94390	99550
-15860	34483	20627	53899		2140	98354	94409	99550
-15840	34512	20652	53932		2160	98354	94428	99549
-15820	34542	20677	53966		2180	98355	94447	99549
-15800	34571	20702	53999		2200	98357	94465	99549
-15780	34600	20727	54032		2220	98359	94483	99549
-15760	34629	20752	54066		2240	98360	94494	99548
-15740	34659	20777	54099		2260	98360	94499	99548
-15720	34688	20802	54133		2280	98359	94503	99548
-15700	34718	20827	54166		2300	98360	94507	99547
-15680	34747	20852	54200		2320	98360	94511	99547
-15660	34777	20878	54233		2340	98360	94515	99547
-15640	34807	20903	54267		2360	98361	94519	99547
-15620	34836	20929	54300		2380	98362	94523	99546
-15600	34866	20954	54334		2400	98364	94526	99546
-15580	34896	20980	54368		2420	98367	94530	99546
-15560	34925	21005	54401		2440	98367	94533	99546
-15540	34955	21031	54435		2460	98367	94537	99545
-15520	34985	21057	54469		2480	98368	94540	99545
-15500	35015	21082	54503		2500	98369	94543	99545
-15480	35045	21108	54536		2520	98370	94546	99544
-15460	35075	21134	54570		2540	98372	94550	99544
-15440	35105	21160	54604		2560	98374	94553	99544
-15420	35136	21186	54638		2580	98375	94556	99544
-15400	35166	21212	54672		2600	98376	94559	99543
-15380	35196	21238	54706		2620	98376	94562	99543
-15360	35226	21265	54740		2640	98377	94565	99543
-15340	35257	21291	54774		2660	98377	94568	99543
-15320	35287	21317	54808		2680	98377	94571	99542
-15300	35318	21344	54842		2700	98377	94573	99542
-15280	35348	21370	54876		2720	98377	94576	99542
-15260	35379	21397	54910		2740	98378	94579	99541
-15240	35409	21423	54944		2760	98379	94581	99541
-15220	35440	21450	54978		2780	98381	94584	99541
-15200	35471	21477	55012		2800	98382	94586	99541
-15180	35501	21503	55047		2820	98383	94588	99541
-15160	35532	21530	55081		2840	98384	94595	99541
-15140	35563	21557	55115		2860	98384	94608	99541
-15120	35594	21584	55149		2880	98385	94620	99541
-15100	35625	21611	55184		2900	98385	94633	99541
-15080	35656	21638	55218		2920	98385	94645	99541
-15060	35687	21665	55252		2940	98384	94657	99541
-15040	35718	21692	55287		2960	98384	94669	99541
-15020	35749	21720	55321		2980	98384	94681	99541
-15000	35780	21747	55356		3000	98384	94693	99541
-14980	35812	21774	55390		3020	98385	94704	99541
-14960	35843	21802	55425		3040	98384	94716	99541
-14940	35874	21829	55459		3060	98384	94727	99541
-14920	35906	21857	55494		3080	98385	94738	99540
-14900	35937	21885	55528		3100	98385	94749	99540
-14880	35969	21912	55563		3120	98385	94761	99540
-14860	36000	21940	55598		3140	98386	94772	99540
-14840	36032	21968	55632		3160	98386	94783	99540
-14820	36064	21996	55667		3180	98386	94794	99540
-14800	36096	22024	55702		3200	98386	94804	99540
-14780	36127	22052	55736		3220	98386	94815	99540
-14760	36159	22080	55771		3240	98387	94826	99540
-14740	36191	22108	55806		3260	98387	94836	99540
-14720	36223	22137	55841		3280	98387	94846	99539
-14700	36255	22165	55876		3300	98388	94857	99539
-14680	36287	22193	55911		3320	98388	94867	99539
-14660	36319	22222	55945		3340	98388	94877	99539
-14640	36351	22250	55980		3360	98389	94886	99539
-14620	36384	22279	56015		3380	98391	94896	99539
-14600	36416	22307	56050		3400	98391	94906	99539
-14580	36448	22336	56085		3420	98391	94915	99539
-14560	36481	22365	56120		3440	98391	94925	99539
-14540	36513	22394	56156		3460	98391	94934	99538
-14520	36546	22423	56191		3480	98391	94943	99538
-14500	36578	22452	56226		3500	98391	94953	99538
-14480	36611	22481	56261		3520	98392	94962	99539
-14460	36644	22510	56296		3540	98393	94971	99540
-14440	36676	22539	56331		3560	98392	94979	99540
-14420	36709	22568	56367		3580	98392	94988	99541
-14400	36742	22598	56402		3600	98392	94997	99541
-14380	36775	22627	56437		3620	98392	95005	99540
-14360	36808	22657	56473		3640	98392	95014	99540
-14340	36841	22686	56508		3660	98393	95022	99540
-14320	36874	22716	56543		3680	98394	95031	99540
-14300	36907	22746	56579		3700	98395	95039	99540
-14280	36940	22775	56614		3720	98396	95047	99540
-14260	36974	22805	56650		3740	98396	95055	99540
-14240	37007	22835	56685		3760	98396	95063	99539
-14220	37040	22865	56721		3780	98395	95071	99539
-14200	37074	22895	56757		3800	98395	95079	99539
-14180	37107	22925	56792		3820	98395	95086	99539
-14160	37141	22956	56828		3840	98396	95094	99539
-14140	37174	22986	56863		3860	98397	95101	99539
-14120	37208	23016	56899		3880	98397	95109	99538
-14100	37242	23047	56935		3900	98398	95116	99538
-14080	37276	23077	56971		3920	98398	95124	99538
-14060	37309	23108	57006		3940	98397	95131	99538
-14040	37343	23138	57042		3960	98397	95138	99538
-14020	37377	23169	57078		3980	98396	95145	99538
-14000	37411	23200	57114		4000	98396	95152	99537
-13980	37445	23231	57150		4020	98396	95159	99537
-13960	37479	23262	57186		4040	98395	95166	99537
-13940	37514	23293	57222		4060	98395	95173	99537
-13920	37548	23324	57258		4080	98394	95180	99537
-13900	37582	23355	57294		4100	98394	95186	99536
-13880	37617	23386	57330		4120	98393	95193	99536
-13860	37651	23418	57366		4140	98393	95199	99536
-13840	37686	23449	57402		4160	98392	95206	99536
-13820	37720	23480	57438		4180	98392	95212	99536
-13800	37755	23512	57475		4200	98391	95219	99536
-13780	37789	23544	57511		4220	98391	95225	99535
-13760	37824	23575	57547		4240	98390	95231	99535
-13740	37859	23607	57583		4260	98390	95237	99535
-13720	37894	23639	57620		4280	98389	95243	99535
-13700	37929	23671	57656		4300	98388	95249	99535
-13680	37964	23703	57692		4320	98388	95255	99534
-13660	37999	23735	57729		4340	98387	95261	99534
-13640	38034	23767	57765		4360	98387	95267	99534
-13620	38069	23800	57802		4380	98386	95273	99534
-13600	38104	23832	57838		4400	98386	95279	99534
-13580	38140	23864	57875		4420	98385	95284	99533
-13560	38175	23897	57911		4440	98385	95289	99533
-13540	38211	23929	57948		4460	98385	95288	99533
-13520	38246	23962	57984		4480	98385	95287	99533
-13500	38282	23995	58021		4500	98384	95286	99533
-13480	38317	24028	58058		4520	98384	95285	99532
-13460	38353	24061	58094		4540	98384	95284	99532
-13440	38389	24094	58131		4560	98384	95282	99532
-13420	38425	24127	58168		4580	98384	95281	99532
-13400	38461	24160	58205		4600	98384	95287	99532
-13380	38496	24193	58242		4620	98384	95293	99531
-13360	38533	24226	58278		4640	98384	95299	99531
-13340	38569	24260	58315		4660	98384	95305	99531
-13320	38605	24293	58352		4680	98384	95311	99531
-13300	38641	24327	58389		4700	98384	95316	99531
-13280	38677	24360	58426		4720	98384	95322	99530
-13260	38714	24394	58463		4740	98384	95328	99530
-13240	38750	24428	58500		4760	98383	95333	99530
-13220	38787	24462	58537		4780	98383	95339	99530
-13200	38823	24496	58574		4800	98383	95344	99530
-13180	38860	24530	58612		4820	98383	95346	99529
-13160	38896	24564	58649		4840	98383	95346	99529
-13140	38933	24598	58686		4860	98383	95346	99529
-13120	38970	24633	58723		4880	98383	95346	99529
-13100	39007	24667	58761		4900	98382	95346	99529
-13080	39044	24702	58798		4920	98382	95346	99528
-13060	39081	24736	58835		4940	98382	95346	99528
-13040	39118	24771	58873		4960	98381	95346	99528
-13020	39155	24806	58910		4980	98381	95346	99528
-13000	39193	24840	58947		5000	98380	95345	99527
-12980	39230	24875	58985		5020	98379	95345	99527
-12960	39268	24910	59022		5040	98379	95345	99527
-12940	39305	24945	59060		5060	98378	95345	99527
-12920	39343	24981	59098		5080	98378	95345	99527
-12900	39381	25016	59135		5100	98377	95344	99526
-12880	39418	25051	59173		5120	98377	95344	99526
-12860	39456	25087	59211		5140	98376	95344	99526
-12840	39494	25122	59248		5160	98376	95344	99526
-12820	39532	25158	59286		5180	98375	95343	99525
-12800	39570	25194	59324		5200	98375	95342	99525
-12780	39609	25230	59362		5220	98374	95341	99525
-12760	39647	25265	59399		5240	98375	95340	99525
-12740	39685	25301	59437		5260	98375	95339	99525
-12720	39723	25338	59475		5280	98375	95337	99524
-12700	39761	25374	59513		5300	98375	95336	99524
-12680	39799	25410	59551		5320	98375	95335	99524
-12660	39838	25446	59589		5340	98375	95334	99524
-12640	39876	25483	59627		5360	98375	95333	99523
-12620	39915	25519	59665		5380	98375	95332	99523
-12600	39953	25556	59703		5400	98375	95331	99523
-12580	39992	25593	59742		5420	98375	95330	99523
-12560	40031	25630	59780		5440	98375	95329	99523
-12540	40070	25667	59818		5460	98375	95327	99522
-12520	40108	25704	59856		5480	98375	95326	99522
-12500	40147	25741	59894		5500	98375	95325	99522
-12480	40186	25778	59933		5520	98375	95324	99522
-12460	40225	25815	59971		5540	98374	95323	99521
-12440	40264	25853	60010		5560	98373	95322	99521
-12420	40304	25890	60048		5580	98372	95321	99521
-12400	40343	25928	60086		5600	98371	95319	99521
-12380	40382	25965	60125		5620	98370	95318	99520
-12360	40422	26003	60163		5640	98369	95317	99520
-12340	40461	26041	60202		5660	98368	95316	99520
-12320	40501	26079	60241		5680	98367	95315	99520
-12300	40541	26117	60279		5700	98366	95314	99520
-12280	40581	26155	60318		5720	98366	95313	99519
-12260	40621	26194	60357		5740	98366	95312	99519
-12240	40661	26232	60395		5760	98365	95310	99519
-12220	40701	26270	60434		5780	98365	95309	99519
-12200	40741	26309	60473		5800	98365	95308	99518
-12180	40781	26348	60512		5820	98365	95307	99518
-12160	40822	26386	60551		5840	98365	95306	99518
-12140	40862	26425	60590		5860	98365	95305	99518
-12120	40902	26464	60629		5880	98364	95303	99517
-12100	40943	26503	60667		5900	98364	95301	99517
-12080	40984	26543	60707		5920	98364	95299	99517
-12060	41024	26582	60746		5940	98363	95296	99517
-12040	41065	26621	60785		5960	98363	95294	99516
-12020	41106	26661	60824		5980	98362	95292	99516
-12000	41147	26700	60863		6000	98362	95290	99516
-11980	41188	26740	60902
-11960	41229	26780	60941
-11940	41270	26820	60981
-11920	41312	26860	61020
-11900	41353	26900	61059
-11880	41395	26940	61099
-11860	41436	26980	61138
-11840	41478	27021	61178
-11820	41519	27061	61217
-11800	41561	27102	61257
-11780	41603	27142	61296
-11760	41645	27183	61336
-11740	41687	27224	61375
-11720	41729	27265	61415
-11700	41771	27306	61455
-11680	41813	27348	61495
-11660	41856	27389	61534
-11640	41898	27430	61574
-11620	41941	27472	61614
-11600	41983	27514	61654
-11580	42026	27556	61694
-11560	42069	27597	61734
-11540	42112	27639	61774
-11520	42155	27682	61814
-11500	42198	27724	61854
-11480	42241	27766	61894
-11460	42284	27809	61934
-11440	42327	27851	61974
-11420	42371	27894	62015
-11400	42414	27937	62055
-11380	42458	27980	62095
-11360	42501	28023	62136
-11340	42545	28066	62176
-11320	42589	28109	62216
-11300	42633	28152	62257
-11280	42677	28196	62297
-11260	42721	28239	62338
-11240	42765	28283	62379
-11220	42809	28327	62419
-11200	42854	28371	62460
-11180	42898	28415	62501
-11160	42943	28459	62541
-11140	42987	28503	62582
-11120	43032	28548	62623
-11100	43077	28589	62664
-11080	43122	28631	62705
-11060	43167	28673	62746
-11040	43212	28714	62787
-11020	43256	28756	62828
-11000	43301	28798	62869
-10980	43346	28840	62910
-10960	43392	28883	62951
-10940	43437	28925	62992
-10920	43482	28967	63033
-10900	43527	29010	63075
-10880	43573	29052	63116
-10860	43619	29095	63157
-10840	43664	29138	63199
-10820	43710	29181	63240
-10800	43756	29224	63281
-10780	43802	29267	63323
-10760	43848	29311	63365
-10740	43894	29354	63406
-10720	43940	29398	63448
-10700	43986	29441	63489
-10680	44032	29485	63531
-10660	44078	29529	63573
-10640	44125	29573	63615
-10620	44171	29617	63657
-10600	44218	29661	63698
-10580	44264	29705	63740
-10560	44311	29750	63782
-10540	44358	29794	63824
-10520	44405	29839	63866
-10500	44452	29884	63908
-10480	44499	29929	63951
-10460	44546	29974	63993
-10440	44593	30019	64035
-10420	44641	30064	64077
-10400	44688	30110	64119
-10380	44736	30155	64162
-10360	44783	30201	64204
-10340	44831	30246	64247
-10320	44879	30292	64289
-10300	44927	30338	64332
-10280	44975	30384	64374
-10260	45023	30430	64417
-10240	45071	30477	64459
-10220	45119	30523	64502
-10200	45167	30570	64545
-10180	45216	30616	64588
-10160	45264	30663	64630
-10140	45312	30710	64673
-10120	45361	30757	64716
-10100	45410	30805	64759
-10080	45459	30852	64802
-10060	45508	30899	64845
-10040	45557	30947	64888
-10020	45606	30995	64931
-10000	45655	31042	64975
-9980	45704	31090	65018
-9960	45754	31138	65061
-9940	45805	31187	65104
-9920	45855	31235	65148
-9900	45905	31283	65191
-9880	45956	31332	65235
-9860	46007	31381	65278
-9840	46057	31429	65322
-9820	46108	31478	65365
-9800	46159	31527	65409
-9780	46210	31577	65452
-9760	46262	31626	65496
-9740	46313	31676	65540
-9720	46365	31725	65584
-9700	46416	31775	65628
-9680	46468	31825	65672
-9660	46520	31875	65715
-9640	46571	31925	65759
-9620	46623	31975	65803
-9600	46676	32026	65848
-9580	46728	32076	65892
-9560	46780	32127	65936
-9540	46833	32178	65980
-9520	46885	32229	66024
-9500	46938	32280	66069
-9480	46991	32331	66113
-9460	47044	32382	66158
-9440	47097	32434	66202
-9420	47149	32486	66247
-9400	47202	32537	66291
-9380	47255	32589	66336
-9360	47308	32641	66380
-9340	47361	32694	66425
-9320	47414	32746	66470
-9300	47468	32798	66515
-9280	47521	32851	66560
-9260	47574	32904	66604
-9240	47627	32959	66649
-9220	47681	33015	66694
-9200	47734	33071	66739
-9180	47788	33128	66785
-9160	47842	33185	66830
-9140	47895	33241	66875
-9120	47949	33298	66920
-9100	48004	33356	66966
-9080	48058	33413	67011
-9060	48112	33470	67056
-9040	48167	33528	67102
-9020	48221	33586	67147
-9000	48276	33644	67193
-8980	48331	33702	67238
-8960	48386	33760	67284
-8940	48441	33819	67330
-8920	48496	33877	67376
-8900	48551	33936	67421
-8880	48606	33995	67467
-8860	48661	34054	67513
-8840	48716	34113	67559
-8820	48772	34173	67605
-8800	48828	34232	67651
-8780	48883	34292	67697
-8760	48939	34352	67744
-8740	48995	34412	67790
-8720	49051	34472	67836
-8700	49108	34533	67882
-8680	49164	34594	67929
-8660	49220	34654	67975
-8640	49277	34715	68022
-8620	49334	34776	68068
-8600	49391	34838	68115
-8580	49448	34899	68162
-8560	49505	34961	68208
-8540	49562	35023	68255
-8520	49619	35085	68302
-8500	49677	35147	68349
-8480	49735	35209	68396
-8460	49792	35272	68443
-8440	49851	35334	68490
-8420	49910	35397	68537
-8400	49968	35460	68584
-8380	50027	35523	68631
-8360	50086	35587	68678
-8340	50145	35650	68726
-8320	50205	35714	68773
-8300	50264	35778	68821
-8280	50324	35842	68868
-8260	50383	35906	68916
-8240	50443	35971	68963
-8220	50503	36035	69011
-8200	50563	36100	69059
-8180	50624	36165	69106
-8160	50684	36231	69154
-8140	50745	36296	69202
-8120	50805	36362	69250
-8100	50866	36427	69298
-8080	50927	36493	69346
-8060	50988	36559	69394
-8040	51049	36626	69442
-8020	51111	36692	69491
-8000	51172	36759	69539
-7980	51234	36826	69587
-7960	51296	36894	69636
-7940	51358	36961	69684
-7920	51420	37029	69733
-7900	51481	37097	69781
-7880	51542	37165	69830
-7860	51603	37233	69879
-7840	51664	37301	69927
-7820	51726	37370	69976
-7800	51787	37439	70025
-7780	51849	37508	70074
-7760	51910	37577	70123
-7740	51972	37646	70172
-7720	52034	37716	70221
-7700	52097	37786	70271
-7680	52160	37856	70320
-7660	52226	37926	70369
-7640	52292	37996	70419
-7620	52357	38067	70468
-7600	52423	38138	70518
-7580	52489	38209	70567
-7560	52556	38280	70617
-7540	52622	38351	70667
-7520	52689	38423	70716
-7500	52756	38495	70766
-7480	52822	38567	70816
-7460	52888	38639	70866
-7440	52954	38711	70916
-7420	53020	38784	70966
-7400	53086	38857	71016
-7380	53152	38930	71067
-7360	53218	39003	71117
-7340	53285	39077	71167
-7320	53351	39150	71218
-7300	53418	39224	71268
-7280	53485	39299	71319
-7260	53552	39373	71369
-7240	53619	39447	71420
-7220	53687	39522	71471
-7200	53754	39597	71522
-7180	53822	39672	71573
-7160	53890	39748	71623
-7140	53958	39824	71675
-7120	54026	39899	71726
-7100	54095	39976	71777
-7080	54163	40052	71828
-7060	54232	40128	71879
-7040	54301	40205	71931
-7020	54370	40282	71982
-7000	54439	40359	72034
-6980	54508	40437	72085
-6960	54578	40514	72137
-6940	54648	40592	72189
-6920	54717	40670	72241
-6900	54788	40749	72292
-6880	54858	40827	72344
-6860	54928	40906	72396
-6840	54999	40985	72448
-6820	55069	41064	72501
-6800	55140	41144	72553
-6780	55211	41223	72605
-6760	55283	41303	72658
-6740	55354	41384	72710
-6720	55426	41464	72763
-6700	55497	41545	72815
-6680	55569	41626	72868
-6660	55643	41707	72921
-6640	55715	41788	72973
-6620	55788	41870	73026
-6600	55861	41951	73079
-6580	55935	42034	73132
-6560	56008	42116	73186
-6540	56082	42198	73239
-6520	56156	42281	73292
-6500	56232	42366	73346
-6480	56308	42452	73399
-6460	56383	42539	73452
-6440	56458	42626	73506
-6420	56534	42713	73560
-6400	56610	42801	73614
-6380	56687	42889	73667
-6360	56764	42977	73721
-6340	56842	43065	73775
-6320	56919	43154	73829
-6300	56997	43243	73884
-6280	57075	43332	73938
-6260	57152	43421	73992
-6240	57230	43511	74047
-6220	57309	43601	74101
-6200	57387	43691	74156
-6180	57465	43782	74210
-6160	57544	43873	74265
-6140	57623	43964	74320
-6120	57702	44055	74375
-6100	57782	44146	74430
-6080	57861	44238	74485
-6060	57941	44330	74540
-6040	58021	44423	74596
-6020	58101	44516	74651
-6000	58181	44609	74706
-5980	58262	44702	74762
-5960	58343	44795	74817
-5940	58424	44889	74873
-5920	58505	44983	74929
-5900	58586	45078	74985
-5880	58668	45172	75041
-5860	58750	45267	75097
-5840	58832	45362	75153
-5820	58914	45458	75209
-5800	58997	45554	75266
-5780	59079	45650	75322
-5760	59160	45746	75378
-5740	59240	45843	75435
-5720	59321	45940	75492
-5700	59403	46037	75548
-5680	59487	46135	75605
-5660	59571	46233	75662
-5640	59656	46331	75719
-5620	59740	46429	75776
-5600	59825	46528	75834
-5580	59910	46627	75891
-5560	59994	46726	75948
-5540	60078	46826	76006
-5520	60162	46923	76063
-5500	60246	47016	76121
-5480	60328	47109	76179
-5460	60411	47203	76237
-5440	60494	47296	76295
-5420	60579	47390	76353
-5400	60664	47484	76411
-5380	60749	47579	76469
-5360	60836	47674	76528
-5340	60923	47769	76586
-5320	61010	47864	76645
-5300	61097	47960	76704
-5280	61184	48056	76763
-5260	61272	48152	76821
-5240	61360	48248	76880
-5220	61448	48345	76940
-5200	61537	48442	76999
-5180	61626	48540	77058
-5160	61716	48637	77118
-5140	61806	48735	77177
-5120	61896	48841	77237
-5100	61987	48948	77297
-5080	62077	49056	77357
-5060	62168	49164	77417
-5040	62260	49272	77477
-5020	62350	49381	77537
-5000	62440	49490	77597
-4980	62530	49600	77658
-4960	62620	49709	77718
-4940	62711	49819	77779
-4920	62801	49925	77840
-4900	62894	50024	77901
-4880	62988	50123	77962
-4860	63082	50222	78023
-4840	63177	50321	78084
-4820	63271	50420	78145
-4800	63366	50520	78207
-4780	63461	50621	78268
-4760	63556	50721	78330
-4740	63652	50822	78392
-4720	63748	50923	78454
-4700	63845	51024	78516
-4680	63942	51126	78578
-4660	64039	51228	78641
-4640	64137	51330	78703
-4620	64234	51433	78766
-4600	64332	51536	78828
-4580	64429	51639	78891
-4560	64526	51742	78954
-4540	64624	51846	79017
-4520	64722	51951	79080
-4500	64821	52055	79144
-4480	64919	52160	79207
-4460	65018	52263	79271
-4440	65117	52370	79334
-4420	65217	52476	79398
-4400	65316	52582	79462
-4380	65416	52688	79526
-4360	65516	52795	79591
-4340	65617	52902	79655
-4320	65718	53009	79720
-4300	65819	53116	79784
-4280	65920	53225	79849
-4260	66022	53336	79914
-4240	66124	53448	79979
-4220	66228	53560	80044
-4200	66331	53672	80110
-4180	66434	53785	80175
-4160	66538	53898	80241
-4140	66642	54012	80306
-4120	66743	54125	80372
-4100	66845	54239	80438
-4080	66946	54354	80505
-4060	67049	54469	80571
-4040	67151	54584	80637
-4020	67255	54699	80704
-4000	67360	54815	80771
-3980	67466	54931	80838
-3960	67572	55048	80905
-3940	67678	55165	80972
-3920	67784	55282	81040
-3900	67890	55400	81107
-3880	67997	55518	81175
-3860	68104	55636	81243
-3840	68211	55755	81309
-3820	68317	55874	81374
-3800	68425	55993	81439
-3780	68533	56113	81504
-3760	68642	56233	81569
-3740	68752	56354	81634
-3720	68861	56475	81699
-3700	68970	56597	81765
-3680	69077	56719	81831
-3660	69183	56841	81897
-3640	69290	56964	81963
-3620	69397	57087	82029
-3600	69508	57210	82095
-3580	69620	57334	82161
-3560	69733	57458	82228
-3540	69847	57583	82295
-3520	69961	57708	82362
-3500	70075	57836	82429
-3480	70189	57969	82496
-3460	70304	58103	82563
-3440	70419	58237	82631
-3420	70534	58372	82699
-3400	70649	58507	82766
-3380	70764	58642	82834
-3360	70878	58778	82903
-3340	70994	58914	82971
-3320	71109	59051	83039
-3300	71225	59188	83108
-3280	71341	59326	83177
-3260	71458	59464	83246
-3240	71575	59603	83315
-3220	71692	59742	83385
-3200	71810	59882	83457
-3180	71928	60022	83531
-3160	72047	60162	83606
-3140	72167	60303	83681
-3120	72287	60445	83756
-3100	72407	60586	83832
-3080	72528	60729	83907
-3060	72649	60871	83983
-3040	72770	61015	84059
-3020	72892	61158	84135
-3000	73014	61302	84212
-2980	73133	61447	84289
-2960	73253	61592	84365
-2940	73373	61737	84442
-2920	73493	61883	84520
-2900	73614	62030	84597
-2880	73735	62176	84675
-2860	73859	62324	84753
-2840	73983	62472	84831
-2820	74106	62620	84909
-2800	74229	62772	84988
-2780	74352	62924	85067
-2760	74478	63076	85146
-2740	74606	63229	85225
-2720	74735	63383	85304
-2700	74864	63537	85384
-2680	74993	63692	85464
-2660	75120	63847	85544
-2640	75247	64002	85624
-2620	75374	64158	85705
-2600	75501	64315	85786
-2580	75629	64472	85867
-2560	75757	64629	85948
-2540	75882	64788	86030
-2520	76008	64946	86111
-2500	76134	65105	86193
-2480	76263	65265	86275
-2460	76393	65425	86358
-2440	76521	65586	86441
-2420	76651	65747	86524
-2400	76781	65894	86607
-2380	76913	66037	86690
-2360	77045	66181	86774
-2340	77178	66325	86858
-2320	77312	66483	86942
-2300	77445	66643	87027
-2280	77576	66805	87111
-2260	77708	66966	87196
-2240	77845	67129	87281
-2220	77977	67291	87367
-2200	78110	67455	87453
-2180	78250	67618	87539
-2160	78390	67783	87625
-2140	78529	67948	87711
-2120	78669	68107	87798
-2100	78810	68259	87885
-2080	78950	68411	87973
-2060	79092	68563	88060
-2040	79233	68716	88148
-2020	79375	68870	88236
-2000	79518	69024	88325
-1980	79661	69178	88413
-1960	79805	69333	88502
-1940	79949	69488	88591
-1920	80093	69644	88681
-1900	80236	69801	88771
-1880	80378	69958	88861
-1860	80521	70115	88951
-1840	80666	70273	89042
-1820	80812	70432	89133
-1800	80959	70591	89224
-1780	81108	70750	89316
-1760	81258	70910	89407
-1740	81409	71071	89500
-1720	81553	71232	89592
-1700	81698	71393	89685
-1680	81845	71555	89778
-1660	81994	71718	89871
-1640	82143	71881	89965
-1620	82293	72045	90058
-1600	82446	72209	90153
-1580	82601	72374	90247
-1560	82756	72539	90342
-1540	82912	72705	90437
-1520	83069	72871	90533
-1500	83226	73038	90628
-1480	83384	73205	90725
-1460	83540	73373	90821
-1440	83694	73541	90918
-1420	83849	73710	91015
-1400	84006	73880	91112
-1380	84164	74050	91210
-1360	84310	74221	91308
-1340	84466	74392	91406
-1320	84622	74564	91505
-1300	84778	74736	91604
-1280	84926	74909	91703
-1260	85074	75082	91803
-1240	85231	75256	91903
-1220	85388	75432	92003
-1200	85546	75607	92104
-1180	85712	75784	92205
-1160	85878	75961	92305
-1140	86040	76138	92405
-1120	86202	76316	92505
-1100	86362	76495	92606
-1080	86517	76674	92707
-1060	86687	76854	92809
-1040	86860	77034	92910
-1020	87028	77215	93012
-1000	87191	77397	93115
-980	87364	77579	93218
-960	87539	77762	93321
-940	87702	77960	93424
-920	87860	78164	93528
-900	88029	78369	93632
-880	88197	78564	93737
-860	88366	78748	93842
-840	88534	78933	93950
-820	88705	79118	94059
-800	88883	79304	94168
-780	89057	79490	94278
-760	89235	79677	94388
-740	89411	79865	94501
-720	89581	80053	94615
-700	89750	80242	94730
-680	89919	80431	94845
-660	90096	80622	94957
-640	90255	80812	95068
-620	90426	81004	95180
-600	90604	81196	95291
-580	90780	81389	95404
-560	90958	81582	95516
-540	91139	81776	95629
-520	91319	81971	95742
-500	91497	82166	95856
-480	91673	82362	95970
-460	91861	82558	96085
-440	92046	82756	96201
-420	92223	82954	96318
-400	92399	83152	96435
-380	92561	83351	96553
-360	92735	83552	96679
-340	92907	83755	96808
-320	93089	83977	96908
-300	93263	84200	97033
-280	93460	84424	97158
-260	93654	84649	97286
-240	93845	84874	97415
-220	94022	85094	97538
-200	94206	85300	97675
-180	94403	85507	97793
-160	94594	85714	97922
-140	94785	85922	98062
-120	94977	86131	98196
-100	95175	86340	98316
-80	95383	86550	98448
-60	95575	86761	98569
-40	95759	86972	98704
-20	95954	87185	98844
0	96156	87398	98969
20	96355	87612	99090
40	96530	87819	99183
60	96681	88019	99240
80	96804	88212	99286
100	96920	88398	99323
120	97021	88577	99352
140	97111	88759	99371
160	97191	88934	99391
180	97261	89102	99404
200	97330	89262	99417
220	97392	89414	99426
240	97443	89563	99437
260	97488	89705	99448
280	97525	89842	99456
300	97565	89973	99463
320	97609	90100	99471
340	97647	90221	99477
360	97684	90337	99482
380	97718	90449	99486
400	97746	90557	99489
420	97767	90661	99492
440	97782	90761	99494
460	97804	90858	99496
480	97824	90951	99499
500	97841	91041	99501
520	97869	91129	99503
540	97895	91213	99505
560	97909	91295	99507
580	97926	91375	99508
600	97945	91449	99510
620	97964	91523	99511
640	97976	91594	99513
660	97984	91663	99514
680	97991	91731	99515
700	98003	91796	99516
720	98019	91860	99517
740	98034	91922	99518
760	98048	91982	99519
780	98059	92043	99520
800	98071	92109	99522
820	98082	92173	99524
840	98094	92236	99526
860	98107	92298	99527
880	98116	92358	99528
900	98125	92417	99529
920	98132	92474	99529
940	98139	92531	99529
960	98148	92586	99529
980	98154	92640	99529
1000	98162	92693	99529
1020	98172	92745	99529
1040	98183	92796	99529
1060	98195	92845	99530
1080	98201	92894	99531
1100	98211	92942	99532
1120	98220	92989	99533
1140	98227	93034	99534
1160	98232	93079	99536
1180	98239	93124	99537
1200	98246	93167	99538
1220	98250	93209	99539
1240	98252	93251	99540
1260	98253	93292	99540
1280	98254	93332	99541
1300	98262	93371	99542
1320	98270	93410	99543
1340	98273	93448	99544
1360	98275	93485	99544
1380	98277	93522	99544
1400	98279	93558	99544
1420	98283	93593	99544
1440	98289	93628	99544
1460	98294	93662	99544
1480	98296	93696	99545
1500	98299	93729	99545
1520	98304	93761	99545
1540	98306	93793	99545
1560	98308	93824	99545
1580	98310	93841	99545
1600	98311	93859	99545
1620	98312	93875	99545
1640	98314	93892	99545
1660	98315	93908	99545
1680	98319	93924	99545
1700	98322	93940	99545
1720	98323	93955	99545
1740	98324	93970	99545
1760	98325	93992	99545
1780	98327	94017	99545
1800	98329	94042	99546
1820	98332	94066	99547
1840	98335	94090	99548
1860	98336	94114	99550
1880	98337	94137	99551
1900	98339	94160	99551
1920	98340	94182	99551
1940	98340	94205	99551
1960	98341	94226	99551
1980	98343	94248	99551
2000	98344	94269	99551
2020	98345	94290	99551
2040	98345	94311	99551
2060	98348	94331	99550
2080	98350	94351	99550
2100	98352	94371	99550
2120	98353	94390	99550
2140	98354	94409	99550
2160	98354	94428	99549
2180	98355	94447	99549
2200	98357	94465	99549
2220	98359	94483	99549
2240	98360	94494	99548
2260	98360	94499	99548
2280	98359	94503	99548
2300	98360	94507	99547
2320	98360	94511	99547
2340	98360	94515	99547
2360	98361	94519	99547
2380	98362	94523	99546
2400	98364	94526	99546
2420	98367	94530	99546
2440	98367	94533	99546
2460	98367	94537	99545
2480	98368	94540	99545
2500	98369	94543	99545
2520	98370	94546	99544
2540	98372	94550	99544
2560	98374	94553	99544
2580	98375	94556	99544
2600	98376	94559	99543
2620	98376	94562	99543
2640	98377	94565	99543
2660	98377	94568	99543
2680	98377	94571	99542
2700	98377	94573	99542
2720	98377	94576	99542
2740	98378	94579	99541
2760	98379	94581	99541
2780	98381	94584	99541
2800	98382	94586	99541
2820	98383	94588	99541
2840	98384	94595	99541
2860	98384	94608	99541
2880	98385	94620	99541
2900	98385	94633	99541
2920	98385	94645	99541
2940	98384	94657	99541
2960	98384	94669	99541
2980	98384	94681	99541
3000	98384	94693	99541
3020	98385	94704	99541
3040	98384	94716	99541
3060	98384	94727	99541
3080	98385	94738	99540
3100	98385	94749	99540
3120	98385	94761	99540
3140	98386	94772	99540
3160	98386	94783	99540
3180	98386	94794	99540
3200	98386	94804	99540
3220	98386	94815	99540
3240	98387	94826	99540
3260	98387	94836	99540
3280	98387	94846	99539
3300	98388	94857	99539
3320	98388	94867	99539
3340	98388	94877	99539
3360	98389	94886	99539
3380	98391	94896	99539
3400	98391	94906	99539
3420	98391	94915	99539
3440	98391	94925	99539
3460	98391	94934	99538
3480	98391	94943	99538
3500	98391	94953	99538
3520	98392	94962	99539
3540	98393	94971	99540
3560	98392	94979	99540
3580	98392	94988	99541
3600	98392	94997	99541
3620	98392	95005	99540
3640	98392	95014	99540
3660	98393	95022	99540
3680	98394	95031	99540
3700	98395	95039	99540
3720	98396	95047	99540
3740	98396	95055	99540
3760	98396	95063	99539
3780	98395	95071	99539
3800	98395	95079	99539
3820	98395	95086	99539
3840	98396	95094	99539
3860	98397	95101	99539
3880	98397	95109	99538
3900	98398	95116	99538
3920	98398	95124	99538
3940	98397	95131	99538
3960	98397	95138	99538
3980	98396	95145	99538
4000	98396	95152	99537
4020	98396	95159	99537
4040	98395	95166	99537
4060	98395	95173	99537
4080	98394	95180	99537
4100	98394	95186	99536
4120	98393	95193	99536
4140	98393	95199	99536
4160	98392	95206	99536
4180	98392	95212	99536
4200	98391	95219	99536
4220	98391	95225	99535
4240	98390	95231	99535
4260	98390	95237	99535
4280	98389	95243	99535
4300	98388	95249	99535
4320	98388	95255	99534
4340	98387	95261	99534
4360	98387	95267	99534
4380	98386	95273	99534
4400	98386	95279	99534
4420	98385	95284	99533
4440	98385	95289	99533
4460	98385	95288	99533
4480	98385	95287	99533
4500	98384	95286	99533
4520	98384	95285	99532
4540	98384	95284	99532
4560	98384	95282	99532
4580	98384	95281	99532
4600	98384	95287	99532
4620	98384	95293	99531
4640	98384	95299	99531
4660	98384	95305	99531
4680	98384	95311	99531
4700	98384	95316	99531
4720	98384	95322	99530
4740	98384	95328	99530
4760	98383	95333	99530
4780	98383	95339	99530
4800	98383	95344	99530
4820	98383	95346	99529
4840	98383	95346	99529
4860	98383	95346	99529
4880	98383	95346	99529
4900	98382	95346	99529
4920	98382	95346	99528
4940	98382	95346	99528
4960	98381	95346	99528
4980	98381	95346	99528
5000	98380	95345	99527
5020	98379	95345	99527
5040	98379	95345	99527
5060	98378	95345	99527
5080	98378	95345	99527
5100	98377	95344	99526
5120	98377	95344	99526
5140	98376	95344	99526
5160	98376	95344	99526
5180	98375	95343	99525
5200	98375	95342	99525
5220	98374	95341	99525
5240	98375	95340	99525
5260	98375	95339	99525
5280	98375	95337	99524
5300	98375	95336	99524
5320	98375	95335	99524
5340	98375	95334	99524
5360	98375	95333	99523
5380	98375	95332	99523
5400	98375	95331	99523
5420	98375	95330	99523
5440	98375	95329	99523
5460	98375	95327	99522
5480	98375	95326	99522
5500	98375	95325	99522
5520	98375	95324	99522
5540	98374	95323	99521
5560	98373	95322	99521
5580	98372	95321	99521
5600	98371	95319	99521
5620	98370	95318	99520
5640	98369	95317	99520
5660	98368	95316	99520
5680	98367	95315	99520
5700	98366	95314	99520
5720	98366	95313	99519
5740	98366	95312	99519
5760	98365	95310	99519
5780	98365	95309	99519
5800	98365	95308	99518
5820	98365	95307	99518
5840	98365	95306	99518
5860	98365	95305	99518
5880	98364	95303	99517
5900	98364	95301	99517
5920	98364	95299	99517
5940	98363	95296	99517
5960	98363	95294	99516
5980	98362	95292	99516
6000	98362	95290	99516
6020	98361	95288	99516
6040	98361	95286	99516
6060	98360	95284	99515
6080	98360	95281	99515
6100	98359	95279	99515
6120	98359	95277	99515
6140	98358	95275	99514
6160	98358	95273	99514
6180	98357	95271	99514
6200	98357	95268	99514
6220	98356	95266	99513
6240	98356	95264	99513
6260	98356	95262	99513
6280	98355	95259	99513
6300	98355	95257	99512
6320	98354	95255	99512
6340	98353	95253	99512
6360	98353	95250	99512
6380	98353	95248	99511
6400	98352	95246	99511
6420	98352	95243	99511
6440	98352	95241	99511
6460	98351	95239	99510
6480	98351	95237	99510
6500	98350	95234	99510
6520	98350	95232	99510
6540	98349	95230	99509
6560	98349	95231	99509
6580	98348	95232	99509
6600	98347	95233	99509
6620	98347	95234	99508
6640	98346	95235	99508
6660	98345	95236	99508
6680	98344	95237	99508
6700	98343	95238	99507
6720	98342	95239	99507
6740	98341	95240	99507
6760	98341	95241	99507
6780	98340	95240	99506
6800	98340	95239	99506
6820	98339	95237	99506
6840	98338	95236	99506
6860	98337	95234	99505
6880	98337	95233	99505
6900	98336	95231	99505
6920	98335	95229	99505
6940	98335	95228	99504
6960	98334	95226	99504
6980	98333	95225	99504
7000	98333	95223	99503
7020	98332	95222	99503
7040	98332	95220	99503
7060	98331	95219	99503
7080	98331	95217	99502
7100	98330	95216	99502
7120	98330	95215	99502
7140	98329	95213	99502
7160	98329	95212	99501
7180	98328	95210	99501
7200	98327	95209	99501
7220	98327	95207	99501
7240	98326	95206	99500
7260	98325	95207	99500
7280	98325	95209	99500
7300	98324	95211	99499
7320	98323	95213	99499
7340	98323	95216	99499
7360	98322	95218	99499
7380	98322	95219	99498
7400	98322	95218	99498
7420	98322	95217	99498
7440	98321	95216	99498
7460	98320	95215	99497
7480	98319	95214	99497
7500	98318	95213	99497
7520	98317	95212	99497
7540	98317	95213	99496
7560	98316	95215	99496
7580	98315	95217	99496
7600	98314	95219	99495
7620	98313	95221	99495
7640	98312	95223	99495
7660	98311	95223	99495
7680	98310	95222	99494
7700	98310	95220	99494
7720	98309	95219	99494
7740	98308	95217	99493
7760	98307	95216	99493
7780	98306	95214	99493
7800	98305	95213	99493
7820	98304	95211	99492
7840	98303	95210	99492
7860	98303	95209	99492
7880	98302	95207	99492
7900	98301	95206	99491
7920	98300	95204	99491
7940	98299	95203	99491
7960	98298	95201	99490
7980	98297	95200	99490
8000	98296	95198	99490
8020	98295	95197	99490
8040	98294	95195	99489
8060	98292	95194	99489
8080	98291	95192	99489
8100	98290	95190	99488
8120	98289	95189	99488
8140	98288	95187	99488
8160	98287	95186	99488
8180	98286	95184	99487
8200	98285	95183	99487
8220	98284	95181	99487
8240	98283	95180	99486
8260	98282	95178	99486
8280	98281	95177	99486
8300	98280	95175	99486
8320	98279	95174	99485
8340	98278	95172	99485
8360	98277	95170	99485
8380	98276	95169	99484
8400	98275	95167	99484
8420	98274	95166	99484
8440	98273	95164	99484
8460	98272	95163	99483
8480	98271	95161	99483
8500	98270	95159	99483
8520	98269	95158	99482
8540	98268	95156	99482
8560	98267	95155	99482
8580	98266	95153	99482
8600	98265	95151	99481
8620	98264	95150	99481
8640	98263	95148	99481
8660	98262	95147	99480
8680	98261	95145	99480
8700	98260	95143	99480
8720	98259	95142	99479
8740	98258	95140	99479
8760	98258	95139	99479
8780	98257	95137	99479
8800	98256	95135	99478
8820	98256	95134	99478
8840	98255	95133	99478
8860	98254	95132	99477
8880	98254	95131	99477
8900	98253	95129	99477
8920	98252	95128	99477
8940	98252	95127	99476
8960	98251	95126	99476
8980	98251	95124	99476
9000	98250	95123	99475
9020	98250	95122	99475
9040	98249	95121	99475
9060	98249	95120	99474
9080	98248	95119	99474
9100	98248	95118	99474
9120	98247	95118	99473
9140	98246	95118	99473
9160	98245	95118	99473
9180	98245	95118	99473
9200	98245	95118	99472
9220	98244	95118	99472
9240	98244	95118	99472
9260	98244	95118	99471
9280	98243	95118	99471
9300	98242	95118	99471
9320	98241	95118	99470
9340	98240	95118	99470
9360	98239	95118	99470
9380	98238	95118	99470
9400	98236	95118	99469
9420	98235	95118	99469
9440	98234	95118	99469
9460	98233	95118	99468
9480	98232	95118	99468
9500	98230	95118	99468
9520	98229	95117	99467
9540	98228	95117	99467
9560	98227	95117	99467
9580	98226	95117	99466
9600	98225	95117	99466
9620	98224	95117	99466
9640	98223	95117	99466
9660	98222	95117	99465
9680	98221	95117	99465
9700	98220	95117	99465
9720	98219	95117	99464
9740	98218	95117	99464
9760	98217	95117	99464
9780	98216	95117	99463
9800	98214	95116	99463
9820	98213	95116	99463
9840	98212	95116	99462
9860	98211	95116	99462
9880	98210	95116	99462
9900	98209	95116	99461
9920	98208	95116	99461
9940	98207	95116	99461
9960	98206	95116	99461
9980	98205	95115	99460
10000	98204	95115	99460
10020	98203	95115	99460
10040	98202	95115	99459
10060	98201	95115	99459
10080	98200	95115	99459
10100	98199	95115	99458
10120	98198	95114	99458
10140	98197	95114	99458
10160	98196	95114	99457
10180	98195	95114	99457
10200	98194	95114	99457
10220	98193	95114	99456
10240	98192	95113	99456
10260	98191	95113	99456
10280	98191	95113	99455
10300	98190	95113	99455
10320	98189	95113	99455
10340	98188	95113	99454
10360	98188	95112	99454
10380	98187	95112	99454
10400	98186	95112	99454
10420	98186	95112	99453
10440	98185	95112	99453
10460	98184	95111	99453
10480	98183	95111	99452
10500	98182	95111	99452
10520	98181	95111	99452
10540	98181	95111	99451
10560	98180	95110	99451
10580	98179	95110	99451
10600	98178	95110	99450
10620	98177	95110	99450
10640	98176	95110	99450
10660	98175	95109	99449
10680	98174	95109	99449
10700	98173	95109	99449
10720	98173	95109	99448
10740	98172	95108	99448
10760	98171	95108	99448
10780	98170	95108	99447
10800	98169	95108	99447
10820	98168	95107	99447
10840	98167	95107	99446
10860	98166	95107	99446
10880	98166	95107	99446
10900	98165	95107	99445
10920	98164	95106	99445
10940	98163	95106	99445
10960	98162	95106	99444
10980	98161	95105	99444
11000	98160	95105	99444
11020	98159	95105	99443
11040	98158	95105	99443
11060	98157	95104	99443
11080	98155	95104	99442
11100	98154	95102	99442
11120	98153	95100	99442
11140	98151	95098	99441
11160	98150	95096	99441
11180	98149	95094	99441
11200	98148	95092	99440
11220	98146	95090	99440
11240	98145	95088	99440
11260	98144	95086	99440
11280	98143	95084	99439
11300	98142	95082	99439
11320	98141	95080	99439
11340	98139	95078	99438
11360	98138	95076	99438
11380	98137	95074	99438
11400	98136	95072	99437
11420	98135	95070	99437
11440	98134	95068	99437
11460	98133	95066	99436
11480	98132	95065	99436
11500	98131	95063	99436
11520	98131	95061	99435
11540	98130	95059	99435
11560	98129	95057	99435
11580	98128	95055	99434
11600	98127	95053	99434
11620	98126	95051	99434
11640	98125	95049	99433
11660	98124	95047	99433
11680	98123	95045	99433
11700	98122	95043	99432
11720	98121	95041	99432
11740	98120	95040	99432
11760	98119	95038	99431
11780	98118	95036	99431
11800	98117	95034	99431
11820	98116	95032	99430
11840	98115	95030	99430
11860	98114	95028	99430
11880	98113	95026	99429
11900	98112	95024	99429
11920	98111	95022	99429
11940	98110	95021	99428
11960	98108	95019	99428
11980	98107	95017	99428
12000	98106	95015	99427
12020	98105	95013	99427
12040	98103	95011	99427
12060	98102	95009	99426
12080	98101	95007	99426
12100	98099	95006	99426
12120	98098	95004	99425
12140	98097	95002	99425
12160	98096	95000	99425
12180	98096	94998	99424
12200	98095	94996	99424
12220	98094	94995	99424
12240	98093	94993	99423
12260	98093	94991	99423
12280	98092	94989	99423
12300	98091	94987	99422
12320	98090	94985	99422
12340	98090	94984	99422
12360	98089	94982	99421
12380	98088	94980	99421
12400	98087	94978	99421
12420	98086	94976	99420
12440	98085	94974	99420
12460	98084	94973	99420
12480	98083	94971	99419
12500	98082	94968	99419
12520	98081	94966	99419
12540	98081	94963	99418
12560	98080	94961	99418
12580	98079	94958	99418
12600	98079	94956	99417
12620	98078	94954	99417
12640	98077	94951	99417
12660	98076	94949	99416
12680	98075	94946	99416
12700	98074	94944	99416
12720	98073	94942	99415
12740	98072	94939	99415
12760	98071	94937	99415
12780	98069	94934	99414
12800	98068	94932	99414
12820	98067	94930	99414
12840	98066	94927	99413
12860	98065	94925	99413
12880	98064	94923	99413
12900	98063	94920	99413
12920	98062	94918	99412
12940	98061	94915	99412
12960	98061	94913	99412
12980	98060	94911	99411
13000	98059	94908	99411
13020	98058	94906	99411
13040	98057	94904	99410
13060	98057	94901	99410
13080	98056	94899	99410
13100	98055	94897	99409
13120	98054	94894	99409
13140	98053	94892	99409
13160	98052	94890	99408
13180	98051	94887	99408
13200	98050	94885	99408
13220	98049	94883	99407
13240	98048	94881	99407
13260	98047	94880	99407
13280	98046	94879	99406
13300	98045	94878	99406
13320	98045	94876	99406
13340	98044	94875	99405
13360	98043	94874	99405
13380	98043	94873	99405
13400	98042	94872	99404
13420	98041	94871	99404
13440	98041	94870	99404
13460	98040	94869	99403
13480	98039	94868	99403
13500	98039	94867	99403
13520	98038	94866	99403
13540	98038	94865	99402
13560	98037	94864	99402
13580	98036	94863	99402
13600	98035	94862	99401
13620	98034	94861	99401
13640	98033	94860	99401
13660	98033	94859	99400
13680	98032	94858	99400
13700	98031	94857	99400
13720	98030	94856	99399
13740	98029	94855	99399
13760	98028	94854	99399
13780	98027	94853	99398
13800	98027	94852	99398
13820	98026	94851	99398
13840	98025	94850	99398
13860	98024	94849	99397
13880	98023	94848	99397
13900	98022	94847	99397
13920	98021	94846	99396
13940	98019	94845	99396
13960	98018	94844	99396
13980	98017	94843	99395
14000	98016	94842	99395
14020	98015	94841	99395
14040	98014	94840	99394
14060	98013	94839	99394
14080	98011	94838	99394
14100	98010	94837	99394
14120	98009	94836	99393
14140	98008	94835	99393
14160	98007	94834	99393
14180	98006	94833	99392
14200	98005	94831	99392
14220	98004	94830	99392
14240	98004	94828	99391
14260	98003	94827	99391
14280	98003	94826	99391
14300	98002	94824	99390
14320	98002	94823	99390
14340	98001	94821	99390
14360	98001	94820	99390
14380	98000	94819	99389
14400	98000	94817	99389
14420	98000	94816	99389
14440	97999	94815	99388
14460	97999	94813	99388
14480	97998	94812	99388
14500	97998	94811	99388
14520	97998	94809	99387
14540	97997	94808	99387
14560	97997	94807	99387
14580	97997	94805	99386
14600	97997	94804	99386
14620	97997	94803	99386
14640	97996	94801	99385
14660	97996	94800	99385
14680	97996	94799	99385
14700	97995	94798	99385
14720	97995	94796	99384
14740	97994	94795	99384
14760	97994	94794	99384
14780	97994	94793	99383
14800	97993	94791	99383
14820	97993	94790	99383
14840	97992	94789	99383
14860	97992	94788	99382
14880	97992	94787	99382
14900	97991	94785	99382
14920	97991	94784	99381
14940	97991	94783	99381
14960	97990	94782	99381
14980	97989	94781	99381
15000	97988	94780	99380
15020	97987	94778	99380
15040	97986	94777	99380
15060	97986	94776	99379
15080	97985	94775	99379
15100	97984	94774	99379
15120	97983	94773	99379
15140	97982	94772	99378
15160	97982	94771	99378
15180	97981	94769	99378
15200	97981	94768	99378
15220	97980	94767	99377
15240	97980	94766	99377
15260	97979	94765	99377
15280	97979	94764	99376
15300	97978	94763	99376
15320	97977	94762	99376
15340	97977	94761	99376
15360	97976	94760	99375
15380	97975	94759	99375
15400	97974	94758	99375
15420	97974	94757	99375
15440	97973	94756	99374
15460	97973	94755	99374
15480	97972	94754	99374
15500	97972	94753	99374
15520	97971	94752	99373
15540	97971	94751	99373
15560	97970	94750	99373
15580	97970	94749	99373
15600	97969	94748	99372
15620	97969	94747	99372
15640	97968	94746	99372
15660	97967	94745	99372
15680	97967	94744	99371
15700	97967	94743	99371
15720	97966	94742	99371
15740	97966	94742	99371
15760	97965	94741	99370
15780	97965	94740	99370
15800	97964	94739	99370
15820	97964	94738	99370
15840	97964	94737	99370
15860	97963	94736	99370
15880	97963	94735	99370
15900	97962	94735	99369
15920	97962	94734	99369
15940	97961	94733	99369
[truncated: 5,203 more rows]

[truncated: 9 more sheets: FigureS1, FigureS3, FigureS4, FigureS5, Table S1, Table S2, Table S3, Table S4, Table S5]
